# Supplementary material for: aTBP: A versatile tool for fish genotyping
Source: PLoS One. 2020 Aug 4;15(8):e0237111. doi: 10.1371/journal.pone.0237111 (PMC7402489; doi:10.1371/journal.pone.0237111)
Supplement: S1 Table — (XLSX) [file pone.0237111.s001.xlsx]

## Sheet: S1 Table 
S1 Table. European seabass and pangasius aTBP analysis, complete dataset.
			Sample	Size values
		Pangasius	FT266			231.77				346.41	347.51	348.44	434.25		593.88		1078.93
			FT327			231.59				346.36	347.45	348.46	434.2		593.88		1078.41
			FT344			231.97				346.58	347.65	348.64	434.33		594.15		1079.46
			FT370			231.7				346.58	347.57	348.64	434.43		594.06		1079.59
		E. seabass	A7	201.61	215.52		253.59	320.41	326.47					575.96		903.7
			B7	201.7	215.52		253.53	320.41	326.49					575.87		903.57
			C7	201.61	215.46		253.53	320.5	326.43					575.88		903.7
			D7	201.82	215.73		253.68	320.77	326.74					576.19		904.21
			E/	201.82	215.73		253.74	320.68	326.72					576.22		904.1
			F7	201.71	215.52		253.54	320.59	326.46					575.94		903.88
			G7	201.74	215.57		253.71	320.69	326.72					576.29		904.03
			H7	201.85	215.73		253.8	320.77	326.81					576.38		904.07
			A8	201.63	215.52		253.59	320.5	326.46					575.88		903.45
			B8	201.64	215.53		253.57	320.5	326.47					575.93		903.61
			C8	201.91	215.57		253.72	320.77	326.81					576.22		904.07
			D8	201.62	215.55		253.59	320.5	326.52					575.81		903.61
			E8	201.56	215.48		253.77	320.69	326.73					576.29		904.5
			F8	201.62	215.53		253.6	320.41	326.41					575.83		903.55
			G8	201.65	215.55		253.59	320.51	326.6					576.02		903.73
			H8	201.74	215.61		253.6	320.6	326.52					575.94		904.02
			FT21	201.74	215.61		253.69	320.51	326.52					576.09		903.79
			FT96	201.65	215.55		253.6	320.68	326.52					576.09		903.6
			FT188	201.85	215.73		253.71	320.69	326.73					576.38		903.78
			FT359	201.56	215.55		253.66	320.51	326.58					576.04		903.77
