# Supplementary material for: aTBP: A versatile tool for fish genotyping
Source: PLoS One. 2020 Aug 4;15(8):e0237111. doi: 10.1371/journal.pone.0237111 (PMC7402489; doi:10.1371/journal.pone.0237111)
Supplement: S2 Table — (XLSX) [file pone.0237111.s002.xlsx]

## Sheet: S2 Table
S2 Table. Salmonidae aTBP analysis, complete dataset used for PCA.
Salmo carpio	Carpione	A3		214.74		219.91	220.79	223.75			228.92	230.89		233.95	236.31			259.4	288.97		303.81					330.58			338.38									358.58			374.43		388.98					412.51	414.33
Salmo carpio	Carpione	B3	213.73	214.74		219.91	220.79	223.75			228.92			234.03	236.31			259.4	289.06		303.78					330.53			338.31			348.91						358.57			374.45		388.89					412.6	414.33
Salmo carpio	Carpione	C3		214.74		219.91	220.79	223.75			228.92	230.89		233.95	236.31			259.32	289.06		303.82					330.55			338.37									358.57			374.54		388.9					412.52	414.25
Salmo carpio	Carpione	D3		214.74		219.91	220.79	223.74			228.82	230.87		233.93	236.3			259.32	288.97		303.81					330.58			338.38									358.58			374.44		388.85					412.51	414.26
Salmo carpio	Carpione trout	E3	213.73	214.74		219.91	220.79	223.76			228.86	230.83		233.99	236.29			259.4	288.97		303.81					330.57			338.38									358.66			374.45		388.93					412.6	414.33
Salmo carpio	Carpione trout	F3		214.73		219.91	220.7	223.73			228.81			233.92	236.29			259.4	289.02		303.78					330.59			338.4									358.58			374.48		388.91					412.44	414.25
Salmo carpio	Carpione trout	G3		214.73		219.91	220.69	223.7			228.82			233.89	236.24			259.4	289.08		303.81					330.55			338.41									358.59			374.5		388.88					412.53	414.25
Salmo carpio	Carpione trout	H3		214.91		220	220.96	223.9			228.98	230.86			236.38			259.49	289.23		304.03					330.79			338.55									358.74			374.7		389.11					412.68	414.51
Salmo carpio	Carpione trout	A4		214.55		219.72	220.53	223.52			228.67			233.77	236.08			259.22	288.84		303.67					330.3			338.11									358.38			374.25		388.63					412.24	414
Salmo carpio	Carpione trout	B4		214.73		219.91	220.7	223.64			228.81	230.86			236.21			259.32	288.98		303.78					330.53			338.31									358.57		363.41	374.45		388.82					412.52	414.25
Salmo carpio	Carpione trout	C4	213.73	214.73		219.91	220.78	223.72			228.86	230.81		233.95	236.23			259.32	289.02		303.88					330.51			338.3			348.95						358.58			374.54		388.87					412.44	414.25
Salmo carpio	Carpione trout	D4		214.82		219.91	220.78	223.72			228.87	230.91			236.23			259.32	289.03		303.84					330.5			338.32									358.5			374.45		388.79					412.45	414.25
Salmo carpio	Carpione trout	E4		214.46		219.72	220.53	223.51			228.64	230.62			236.01			259.22	288.89		303.63					330.34			338.14									358.39		363.3	374.27		388.6					412.25	414
Salmo carpio	Carpione trout	F4	213.45	214.56		219.72	220.62	223.55			228.64	230.72			236.07			259.12	288.82		303.61					330.39			338.19			348.75						358.37		363.25	374.19		388.65					412.31	414.09
Salmo carpio	Carpione trout	G4		214.55		219.72	220.53	223.54			228.71	230.62			236.06			259.21	288.78		303.6					330.28			338.11									358.36		363.17	374.2		388.62					412.32	414.09
Salmo trutta f. fario	Brown trout fario	3	213.46			219.82	220.61	223.65			228.74			233.77	236.13	238.07		259.22	288.92			305.55			328.37	330.38			338.86								357.44			363.29			388.66					412.32	414.09
Salmo trutta f. fario	Brown trout fario	4	213.29	214.27		219.46	220.35	223.39			228.56			233.6	235.96	237.99		259.05	288.67			305.4			328.14	330.23			338.05								357.27			363.04			388.41					412.15	413.92
Salmo trutta f. fario	Brown trout fario	5	213.3			219.55	220.43	223.47			228.53			233.62	235.98			259.14	288.71			305.39			328.31	330.15			338.05								357.19			363.05			388.45					412.23	414
Salmo trutta f. fario	Brown trout fario	6	213.46			219.72	220.61	223.58			228.69			233.74	236.12	238.06		259.22	288.83			305.52				330.35			338.27								357.46			363.31			388.66					412.32	414.09
Salmo trutta f. fario	Brown trout fario	7	213.46			219.72	220.53	223.51			228.69			233.75	236.07			259.22	288.87			305.55				330.36			338.11								357.42			363.2			388.62					412.31	414
Salmo trutta f. fario	Brown trout fario	8	213.29			219.55	220.35	223.38			228.53			233.54	235.9			259.14	288.62			305.39				330.28			338.06								357.19			363.06			388.51					412.15	413.83
Salmo trutta f. fario	Brown trout fario	9	213.46			219.72	220.61	223.59			228.71			233.78	236.09			258.28	288.93			305.51				330.37			338.2								357.36			363.23			388.62					412.31	414
Salmo trutta f. fario	Brown trout fario	10	213.46			219.72	220.62	223.6			228.72			233.79	236.1			259.22	288.92			305.59				330.46			338.2								357.37			363.15			388.66					412.4	414.09
Salmo trutta f. fario	Brown trout fario	11	213.46			219.72	220.53	223.64			228.72			233.84	236.16			259.21	288.81			305.62				330.44			338.26								357.42			363.25			388.64					412.38	414.09
Salmo trutta f. fario	Brown trout fario	12	213.46			219.72	220.53	223.54			228.64			233.78	236.12			259.21	288.82			305.48				330.39			338.19								357.42			363.18			388.66					412.39	414
Salmo trutta f. fario	Brown trout fario	13	213.37			219.63	220.44	223.41			228.54			233.61	235.92			259.13	288.71			305.32				330.3			338.12								357.23			363.11			388.57					412.12	414
Salmo trutta f. fario	Brown trout fario	14	213.28			219.63	220.44	223.52			228.65			233.64	235.94			259.05	288.7			305.46				330.27			338.02								357.31			363.18			388.61					412.21	413.91
Salmo trutta f. fario	Brown trout fario	15	213.28			219.54	220.44	223.35			228.52			233.64	235.97			259.13	288.74			305.36			328.22	330.34			338.03								357.31			363.17			388.52					412.22	413.92
Salmo trutta f. fario	Brown trout fario	16	213.46			219.72	220.62	223.6			228.72			233.79	236.1			259.23	288.88			305.5				330.34			338.21								357.37			363.22			388.75					412.4
Salmo trutta f. fario	Brown trout fario	17	213.3			219.64	220.43	223.47			228.62			233.62	235.98			259.14	288.72			305.34				330.22			338.07								357.26			363.06			388.45					412.23	414
Salmo trutta f. fario	Brown trout fario	18	213.28			219.54	220.35	223.42			228.55			233.62	235.93			259.13	288.65			305.37				330.28			338.03								357.25			363			388.53					412.22	413.92
Salmo trutta f. fario	Brown trout fario	19	213.29			219.63	220.44	223.47			228.63			233.64	235.99			259.06	288.67			305.4			328.31	330.23			338.05								357.18			363.07			388.5					412.15	414.2
Salmo trutta f. fario	Brown trout fario	20	213.45			219.81	220.53	223.55			228.72			233.84	236.16	238.13		259.2	288.87			305.45			328.28	330.34			338.18								357.5			363.25			388.6					412.3	414.09
Salmo trutta f. fario	Brown trout fario	21	213.37			219.54	220.44	223.45			228.62			233.65	236.06			259.12	288.74			305.36				330.26			338.11								357.23			363.11			388.51					412.28	414
Salmo trutta f. fario	Brown trout fario	22	213.55			219.82	220.61	223.58			228.77			233.82	236.12			259.31	288.79			305.5				330.42			338.21								357.37			363.23			388.76					412.32	414
Salmo salar	Salmon	FT1	213.25			219.31	220.28		224.46	225.75	228.41	230.52						259.09	288.44	290.52						330.01	331.35			340.73					354.18	356.21						385.55	388.46	391.92					414
Salmo salar	Salmon	FT113	213.33			219.31	220.28		224.5	225.8	228.49	230.61						259.07	288.46	290.58						330.03	331.38			340.74	347.48							358.14					388.46	392.04					414
Salmo salar	Salmon	FT198	213.34			219.41	220.37		224.47	225.85	228.52	230.62						259.07	288.49	290.58						329.96	331.4			340.83						356.21							388.52	392.08					414
Salmo salar	Salmon	FT203	213.34			219.31	220.37		224.46	225.84	228.51	230.61						259.08	288.48	290.57						330.02	331.45			340.73	347.5					356.13							388.47	392.01					414.09
Salmo salar	Salmon	FT252	213.34			219.31	220.37		224.56	225.85	228.52	230.62						259.17	288.53	290.61						330.08	331.42			340.82						356.15		358.17					388.53	392.06					414
Salmo salar	Salmon	FT273	213.34			219.32	220.37		224.42	225.79	228.52	230.6						259.09	288.59	290.67						329.96	331.38			340.82	347.53					356.26							388.49	392					414.09
Salmo salar	Salmon	FT296	213.34			219.41	220.37		224.44	225.82	228.47	230.56						259.09	288.53	290.61						329.85	331.38			340.82	347.57		350.68			356.25						385.62	388.43	391.96					414.09
Salmo salar	Salmon	FT368	213.34			219.31	220.37		224.47	225.76		230.62						259.07	288.53	290.61						330.01	331.35			340.73						356.21		358.15				385.68	388.52	392.08					414
Oncorhynchus mykiss	Rainbow trout	A1	213.19				220.53	223.63	224.77	225.86			232.79				258.34			290.54			309.35	324.46				334.02											361.54				388.23		393.53		398.47		414
Oncorhynchus mykiss	Rainbow trout	B1	212.88				220.28	223.39	224.48	225.91			232.61				258.19			290.43			309.08	324.28				333.77											361.36				387.96		393.27		398.3		413.82
Oncorhynchus mykiss	Rainbow trout	C1	212.47				220.53	223.27	224.5	225.9							258.27			290.42			309.31	324.43				333.86											361.54				388.2		393.3		398.48		414.09
Oncorhynchus mykiss	Rainbow trout	D1	212.86				220.46	223.52	224.62	226							258.08			290.71			309.06	324.24				333.91											361.46						393.19		398.37		414
Oncorhynchus mykiss	Rainbow trout	E1	212.96				220.37	223.49	224.58	225.67			232.62				258.09			290.43			309.1	324.25				333.75											361.27				388.04		393.08	396.14	398.2		413.82
Oncorhynchus mykiss	Rainbow trout	F1	213.01		216.44		220.53	223.63	224.77	226.17							258.34			290.75			309.39	324.48				334											361.53				388.19		393.38		398.47		414.17
Oncorhynchus mykiss	Rainbow trout	G1	212.4				220.28	223.43	224.54	225.66							258.15			290.43			309.03	324.25				333.74											361.27				387.93		393.11		398.28		413.82
Oncorhynchus mykiss	Rainbow trout	H1	212.88				220.28	223.41	224.51	225.7			232.59				258.07			290.35			309.1	324.27				333.81											361.27				387.98		393.14		398.2		413.82
Oncorhynchus mykiss	Rainbow trout	A2	212.87				220.37	223.48	224.57	225.9			232.61				258.1			290.43			309.16	324.18				333.81											361.27					391.05	393.04	396.12	398.19		413.91
Oncorhynchus mykiss	Rainbow trout	B2	213.1				220.53	223.63	224.77	225.9			232.88				257.37			290.58			309.39	324.5				333.97						352.73					361.62				388.16				398.4		414
Oncorhynchus mykiss	Rainbow trout	C2	212.58				220.37	223.43	224.62	225.8							258.17			290.47			309.16	324.18				333.81											361.27						393.14	396.12			413.73
Oncorhynchus mykiss	Rainbow trout	D2	212.96				220.47	223.44	224.64	225.9			232.7				258.17			290.62			309.23	324.2				333.82											361.47				388.11		393.29		398.37		413.91
Oncorhynchus mykiss	Rainbow trout	E2	213.1				220.53	223.62	224.76	225.81			232.83				258.35			290.59			309.39	324.5				333.97											361.54				388.15		393.24		398.48		414.09
Oncorhynchus mykiss	Rainbow trout	F2	213.27				220.53	223.62	224.85	225.9			232.83				258.27			290.68			309.32	324.5				333.94											361.46				388.16	391.3	393.5		398.48		414
Oncorhynchus mykiss	Rainbow trout	G2	212.88				220.28	223.41	224.6	225.9			232.59				258.17			290.52			309.16	324.18				333.81											361.36				387.98		393.23		398.2		413.82
Oncorhynchus mykiss	Rainbow trout	H2	212.97				220.37	223.41	224.6	225.7			232.68				258.17			290.43			309.08	324.28				333.86											361.26						393.08		398.2		413.82
Oncorhynchus mykiss	Rainbow trout	FT119	212.59				220.09	223.13	224.6	225.9			232.66				257.8			290.31			309.17	324.4				333.71											361.28				388.03		393.17	396.23	398.29		414
Oncorhynchus mykiss	Rainbow trout	FT22	212.96				220.37	223.45	224.65	225.7			232.71				258.17			290.57			309.13	324.21				333.73											361.37						393.29				413.91
Oncorhynchus mykiss	Rainbow trout	FT262	213.06				220.37	223.52	224.62	226			232.64				258.17			290.52			309.12	324.23	327.86			333.76						352.46					361.28				388.02		393.2		398.28		413.91
Oncorhynchus mykiss	Rainbow trout	FT334	212.48				220.37	223.54	224.65	225.7							258.24			290.62			309.15	324.24				333.91											361.37				388.01		393.2				414
[truncated: 4 more columns]
