# Supplementary material for: aTBP: A versatile tool for fish genotyping
Source: PLoS One. 2020 Aug 4;15(8):e0237111. doi: 10.1371/journal.pone.0237111 (PMC7402489; doi:10.1371/journal.pone.0237111)
Supplement: S1 Data — (TXT) [file pone.0237111.s003.txt]

Acipenser ransmontanus aligned

>FT274
CCTGTATTTAGTATTTGGTGCCTGAGCAGGCATAGTCGGCACAGCCCTCAGCCTTCTGAT
CCGTGCCGAACTGAGCCAACCCGGTGCCTTGCTTGGCGATGACCAGATCTACAATGTTAT
CGTTACAGCCCACGCCTTTGTCATGATCTTCTTTATAGTAATACCCATCATAATTGGCGG
ATTCGGAAACTGACTAGTCCCCCTAATAATTGGAGCCCCAGACATGGCATTCCCTCGCAT
GAACAATATGAGCTTCTGGCTCCTACCCCCATCCTTCCTACTCCTTTTGGCCTCCTCTGG
GGTAGAGGCCGGGGCCGGCACAGGGTGAACTGTTTACCCCCCACTGGCGGGAAACCTGGC
CCATGCAGGAGCCTCTGTAGACCTAACCATTTTCTCCCTCCACCTGGCCGGGGTGTCGTC
CATTTTAGGAGCTATTAATTTTATTACCACAATTATCAACATGAAACCCCCCGCAGTATC
CCAGTATCAGACACCTCTATTTGTGTGATCTGTATTAATCACGGCCGTACTTCTCCTACT
GTCACTGCCAGTGCTAGCTGCGGGAATCACAATACTCCTAACAGACCGGAATTTAAACAC
CACCTTCTTTGACCCAGCCGGAGGAGGAGACCCCATCCTC------------
>FT284
--TGTATTTAGTATTTGGTGCCTGAGCAGGCATAGTCGGCACAGCCCTCAGCCTTCTGAT
CCGTGCCGAACTGAGCCAACCCGGTGCCTTGCTTGGCGATGACCAGATCTACAATGTTAT
CGTTACAGCCCACGCCTTTGTCATGATCTTCTTTATAGTAATACCCATCATAATTGGCGG
ATTCGGAAACTGACTAGTCCCCCTAATAATTGGAGCCCCAGACATGGCATTCCCTCGCAT
GAACAATATGAGCTTCTGGCTCCTACCCCCATCCTTCCTACTCCTTTTGGCCTCCTCTGG
GGTAGAGGCCGGGGCCGGCACAGGGTGAACTGTTTACCCCCCACTGGCGGGAAACCTGGC
CCATGCAGGAGCCTCTGTAGACCTAACCATTTTCTCCCTCCACCTGGCCGGGGTGTCGTC
CATTTTAGGAGCTATTAATTTTATTACCACAATTATCAACATGAAACCCCCCGCAGTATC
CCAGTATCAGACACCTCTATTTGTGTGATCTGTATTAATCACGGCCGTACTTCTCCTACT
GTCACTGCCAGTGCTAGCTGCGGGAATCACAATACTCCTAACAGACCGGAATTTAAACAC
CACCTTCTTTGACCCAGCCGGAGGAGGAGACCCCATCCTCTACCAACACCTA

Acipenser ransmontanus unaligned

>FT274
CCTGTATTTAGTATTTGGTGCCTGAGCAGGCATAGTCGGCACAGCCCTCAGCCTTCTGAT
CCGTGCCGAACTGAGCCAACCCGGTGCCTTGCTTGGCGATGACCAGATCTACAATGTTAT
CGTTACAGCCCACGCCTTTGTCATGATCTTCTTTATAGTAATACCCATCATAATTGGCGG
ATTCGGAAACTGACTAGTCCCCCTAATAATTGGAGCCCCAGACATGGCATTCCCTCGCAT
GAACAATATGAGCTTCTGGCTCCTACCCCCATCCTTCCTACTCCTTTTGGCCTCCTCTGG
GGTAGAGGCCGGGGCCGGCACAGGGTGAACTGTTTACCCCCCACTGGCGGGAAACCTGGC
CCATGCAGGAGCCTCTGTAGACCTAACCATTTTCTCCCTCCACCTGGCCGGGGTGTCGTC
CATTTTAGGAGCTATTAATTTTATTACCACAATTATCAACATGAAACCCCCCGCAGTATC
CCAGTATCAGACACCTCTATTTGTGTGATCTGTATTAATCACGGCCGTACTTCTCCTACT
GTCACTGCCAGTGCTAGCTGCGGGAATCACAATACTCCTAACAGACCGGAATTTAAACAC
CACCTTCTTTGACCCAGCCGGAGGAGGAGACCCCATCCTC
>FT284
TGTATTTAGTATTTGGTGCCTGAGCAGGCATAGTCGGCACAGCCCTCAGCCTTCTGATCC
GTGCCGAACTGAGCCAACCCGGTGCCTTGCTTGGCGATGACCAGATCTACAATGTTATCG
TTACAGCCCACGCCTTTGTCATGATCTTCTTTATAGTAATACCCATCATAATTGGCGGAT
TCGGAAACTGACTAGTCCCCCTAATAATTGGAGCCCCAGACATGGCATTCCCTCGCATGA
ACAATATGAGCTTCTGGCTCCTACCCCCATCCTTCCTACTCCTTTTGGCCTCCTCTGGGG
TAGAGGCCGGGGCCGGCACAGGGTGAACTGTTTACCCCCCACTGGCGGGAAACCTGGCCC
ATGCAGGAGCCTCTGTAGACCTAACCATTTTCTCCCTCCACCTGGCCGGGGTGTCGTCCA
TTTTAGGAGCTATTAATTTTATTACCACAATTATCAACATGAAACCCCCCGCAGTATCCC
AGTATCAGACACCTCTATTTGTGTGATCTGTATTAATCACGGCCGTACTTCTCCTACTGT
CACTGCCAGTGCTAGCTGCGGGAATCACAATACTCCTAACAGACCGGAATTTAAACACCA
CCTTCTTTGACCCAGCCGGAGGAGGAGACCCCATCCTCTACCAACACCTA


Dicentrarchus labrax aligned

>FT21
------------------------------------------------------------
------------------------------------TCCTCGGGGATGACCAGATCTACA
ATGTAATCGTCACTGCTCACGCCTTCGTAATAATCTTTTTTATAGTCATACCAATCATGA
TTGGGGGATTTGGAAATTGACTTATTCCGCTAATGATCGGGGCGCCTGATATAGCATTTC
CCCGAATAAATAACATAAGTTTCTGGCTGCTTCCTCCATCCTTCCTCCTCCTTTTAGCCT
CCTCAGGGGTAGAGGCCGGGGCCGGGACAGGCTGAACCGTCTACCCCCCTCTTGCAAGCA
ACCTTGCTCACGCAGGAGCATCCGTTGACTTAACAATTTTCTCTCTCCACCTAGCCGGGA
TTTCCTCGATCTTAGGGGCTATTAATTTCATCACAACTATTATTAATATAAAACCTCCTG
CCATTTCCCAGTACCAAACTCCTTTATTTGTCTGAGCTGTTCTCATTACAGCCGTCCTTC
TACTTCTCTCCCTCCCTGTTCTTGCAGCTGGGATTACTATATTACTTACAGACCGTAATT
TAAATACCACTTTTTTCGACCCCGCAGGGGGTGGGGACCCCATCCTCTATCAACACCTTT
TCTGCTTCTTCGGCCACCCAGA----------------------
>FT98
-------------------------CGCTTGAGCTGGGATAGTGGGCACTGCTCTAAGCC
TTCTTATTCGAGCAGAATTAAGCCAGCCGGGCGCCCTCCTCGGGGATGACCAGATCTACA
ATGTAATCGTCACTGCTCACGCCTTCGTAATAATCTTTTTTATAGTCATACCAATCATGA
TTGGGGGATTTGGAAATTGACTTATTCCGCTAATGATCGGGGCGCCTGATATAGCATTTC
CCCGAATAAATAACATAAGTTTCTGGCTGCTTCCTCCATCCTTCCTCCTCCTTTTAGCCT
CCTCAGGGGTAGAGGCCGGGGCCGGGACAGGCTGAACCGTCTACCCCCCTCTTGCAAGCA
ACCTTGCTCACGCAGGAGCATCCGTTGACTTAACAATTTTCTCTCTTCACCTAGCCGGGA
TTTCCTCGATCTTAGGGGCTATTAATTTCATCACAACTATTATTAATATAAAACCTCCTG
CCATTTCCCAGTACCAAACTCCTTTATTTGTCTGAGCTGTTCTCATTACAGCCGTCCTTC
TACTTCTCTCCCTCCCTGTTCTTGCAGCTGGGATTACTATATTACTTACAGACCGTAATT
TAAATACCACTTTTTTCGACCCCGCAGGGGGTGGGGACCCCATCCTCTATCAACACCTT-
--------------------------------------------
>FT188
TTGGGACACTATACCTGGTATTCGGCGCTTGAGCTGGGATAGTGGGCACTGCTCTAAGCC
TTCTTATTCGAGCAGAATTAAGCCAGCCGGGCGCCCTCCTCGGGGATGACCAGATCTACA
ATGTAATCGTCACTGCTCACGCCTTCGTAATAATCTTTTTTATAGTCATACCAATCATGA
TTGGGGGATTTGGAAATTGACTTATTCCGCTAATGATCGGGGCGCCTGATATAGCATTTC
CCCGAATAAATAACATAAGTTTCTGGCTGCTTCCTCCATCCTTCCTCCTCCTTTTAGCCT
CCTCAGGGGTAGAGGCCGGGGCCGGGACAGGCTGAACCGTCTACCCCCCTCTTGCAAGCA
ACCTTGCTCACGCAGGAGCATCCGTTGACTTAACAATTTTCTCTCTTCACCTAGCCGGGA
TTTCCTCGATCTTAGGGGCTATTAATTTCATCACAACTATTATTAATATAAAACCTCCTG
CCATTTCCCAGTACCAAACTCCTTTATTTGTCTGAGCTGTTCTCATTACAGCCGTCCTTC
TACTTCTCTCCCTCCCTGTTCTTGCAGCTGGAATTACTATATTACTTACAGACCGTAATT
TAAATACCACTTTTTTCGACCCCGCAGGGGGTGGGGACCCCATCCTCTATCAACACCTTT
TCTGGTTCTTCGGCCACCCAGAGGTATACATTCTTATTCTTCCC
>FT288
---GGACACTATACCTGGTATTCGGCGCTTGAGCTGGGATAGTGGGCACTGCTCTAAGCC
TTCTTATTCGAGCAGAATTAAGCCAGCCGGGCGCCCTCCTCGGGGATGACCAGATCTACA
ATGTAATCGTCACTGCTCACGCCTTCGTAATAATCTTTTTTATAGTCATACCAATCATGA
TTGGGGGATTTGGAAATTGACTTATTCCGCTAATGATCGGGGCGCCTGATATAGCATTTC
CCCGAATAAATAACATAAGTTTCTGGCTGCTTCCTCCATCCTTCCTCCTCCTTTTAGCCT
CCTCAGGGGTAGAGGCCGGGGCCGGGACAGGCTGAACCGTCTACCCCCCTCTTGCAAGCA
ACCTTGCTCACGCAGGAGCATCCGTTGACTTAACAATTTTCTCTCTTCACCTAGCCGGGA
TTTCCTCGATCTTAGGGGCTATTAATTTCATCACAACTATTATTAATATAAAACCTCCTG
CCATTTCCCAGTACCAAACTCCTTTATTTGTCTGAGCTGTTCTCATTACAGCCGTCCTTC
TACTTCTCTCCCTCCCTGTTCTTGCAGCTGGAATTACTATATTACTTACAGACCGTAATT
TAAATACCACTTTTTTCGACCCCGCAGGGGGTGGGGACCCCATCCTCTATCAACACCTTT
TCTGGTTCTTCGGCCACCCAGAGGTATACATTCTTATTCTTC--

Dicentrarchus labrax unaligned

>FT21
TCCTCGGGGATGACCAGATCTACAATGTAATCGTCACTGCTCACGCCTTCGTAATAATCT
TTTTTATAGTCATACCAATCATGATTGGGGGATTTGGAAATTGACTTATTCCGCTAATGA
TCGGGGCGCCTGATATAGCATTTCCCCGAATAAATAACATAAGTTTCTGGCTGCTTCCTC
CATCCTTCCTCCTCCTTTTAGCCTCCTCAGGGGTAGAGGCCGGGGCCGGGACAGGCTGAA
CCGTCTACCCCCCTCTTGCAAGCAACCTTGCTCACGCAGGAGCATCCGTTGACTTAACAA
TTTTCTCTCTCCACCTAGCCGGGATTTCCTCGATCTTAGGGGCTATTAATTTCATCACAA
CTATTATTAATATAAAACCTCCTGCCATTTCCCAGTACCAAACTCCTTTATTTGTCTGAG
CTGTTCTCATTACAGCCGTCCTTCTACTTCTCTCCCTCCCTGTTCTTGCAGCTGGGATTA
CTATATTACTTACAGACCGTAATTTAAATACCACTTTTTTCGACCCCGCAGGGGGTGGGG
ACCCCATCCTCTATCAACACCTTTTCTGCTTCTTCGGCCACCCAGA
>FT98 96?
CGCTTGAGCTGGGATAGTGGGCACTGCTCTAAGCCTTCTTATTCGAGCAGAATTAAGCCA
GCCGGGCGCCCTCCTCGGGGATGACCAGATCTACAATGTAATCGTCACTGCTCACGCCTT
CGTAATAATCTTTTTTATAGTCATACCAATCATGATTGGGGGATTTGGAAATTGACTTAT
TCCGCTAATGATCGGGGCGCCTGATATAGCATTTCCCCGAATAAATAACATAAGTTTCTG
GCTGCTTCCTCCATCCTTCCTCCTCCTTTTAGCCTCCTCAGGGGTAGAGGCCGGGGCCGG
GACAGGCTGAACCGTCTACCCCCCTCTTGCAAGCAACCTTGCTCACGCAGGAGCATCCGT
TGACTTAACAATTTTCTCTCTTCACCTAGCCGGGATTTCCTCGATCTTAGGGGCTATTAA
TTTCATCACAACTATTATTAATATAAAACCTCCTGCCATTTCCCAGTACCAAACTCCTTT
ATTTGTCTGAGCTGTTCTCATTACAGCCGTCCTTCTACTTCTCTCCCTCCCTGTTCTTGC
AGCTGGGATTACTATATTACTTACAGACCGTAATTTAAATACCACTTTTTTCGACCCCGC
AGGGGGTGGGGACCCCATCCTCTATCAACACCTT
>FT188
TTGGGACACTATACCTGGTATTCGGCGCTTGAGCTGGGATAGTGGGCACTGCTCTAAGCC
TTCTTATTCGAGCAGAATTAAGCCAGCCGGGCGCCCTCCTCGGGGATGACCAGATCTACA
ATGTAATCGTCACTGCTCACGCCTTCGTAATAATCTTTTTTATAGTCATACCAATCATGA
TTGGGGGATTTGGAAATTGACTTATTCCGCTAATGATCGGGGCGCCTGATATAGCATTTC
CCCGAATAAATAACATAAGTTTCTGGCTGCTTCCTCCATCCTTCCTCCTCCTTTTAGCCT
CCTCAGGGGTAGAGGCCGGGGCCGGGACAGGCTGAACCGTCTACCCCCCTCTTGCAAGCA
ACCTTGCTCACGCAGGAGCATCCGTTGACTTAACAATTTTCTCTCTTCACCTAGCCGGGA
TTTCCTCGATCTTAGGGGCTATTAATTTCATCACAACTATTATTAATATAAAACCTCCTG
CCATTTCCCAGTACCAAACTCCTTTATTTGTCTGAGCTGTTCTCATTACAGCCGTCCTTC
TACTTCTCTCCCTCCCTGTTCTTGCAGCTGGAATTACTATATTACTTACAGACCGTAATT
TAAATACCACTTTTTTCGACCCCGCAGGGGGTGGGGACCCCATCCTCTATCAACACCTTT
TCTGGTTCTTCGGCCACCCAGAGGTATACATTCTTATTCTTCCC
>FT288 359?
GGACACTATACCTGGTATTCGGCGCTTGAGCTGGGATAGTGGGCACTGCTCTAAGCCTTC
TTATTCGAGCAGAATTAAGCCAGCCGGGCGCCCTCCTCGGGGATGACCAGATCTACAATG
TAATCGTCACTGCTCACGCCTTCGTAATAATCTTTTTTATAGTCATACCAATCATGATTG
GGGGATTTGGAAATTGACTTATTCCGCTAATGATCGGGGCGCCTGATATAGCATTTCCCC
GAATAAATAACATAAGTTTCTGGCTGCTTCCTCCATCCTTCCTCCTCCTTTTAGCCTCCT
CAGGGGTAGAGGCCGGGGCCGGGACAGGCTGAACCGTCTACCCCCCTCTTGCAAGCAACC
TTGCTCACGCAGGAGCATCCGTTGACTTAACAATTTTCTCTCTTCACCTAGCCGGGATTT
CCTCGATCTTAGGGGCTATTAATTTCATCACAACTATTATTAATATAAAACCTCCTGCCA
TTTCCCAGTACCAAACTCCTTTATTTGTCTGAGCTGTTCTCATTACAGCCGTCCTTCTAC
TTCTCTCCCTCCCTGTTCTTGCAGCTGGAATTACTATATTACTTACAGACCGTAATTTAA
ATACCACTTTTTTCGACCCCGCAGGGGGTGGGGACCCCATCCTCTATCAACACCTTTTCT
GGTTCTTCGGCCACCCAGAGGTATACATTCTTATTCTTC

Oncorhynchus mykiss aligned

>FT119
TTGGCACCCTCTATTTAGTATTTGGTGCCTGAGCCGGGATAGTAGGCACCGCCCTGAGTC
TACTGATTCGGGCGGAACTAAGCCAGCCGGGCGCTCTTCTGGGGGATGACCAAATCTATA
ACGTGATCGTCACAGCCCATGCCTTCGTTATGATTTTCTTTATAGTCATGCCAATTATAA
TCGGGGGCTTTGGAAACTGATTAATTCCCCTAATAATCGGAGCCCCTGATATGGCATTCC
CTCGAATAAATAACATAAGCTTCTGACTCCTTCCTCCATCCTTTCTCCTCCTCCTGTCTT
CATCAGGAGTTGAAGCCGGCGCGGGTACTGGATGAACAGTATACCCCCCTCTAGCCGGCA
ACCTCGCCCACGCAGGAGCCTCTGTTGATTTAACTATCTTCTCCCTTCATTTAGCTGGAA
TCTCCTCAATTTTAGGAGCCATTAATTTTATTACGACCATTATTAACATAAAACCTCCAG
CCATCTCTCAGTACCAAACCCCCCTTTTCGTTTGAGCCGTGCTAGTTACTGCTGTCCTTC
TATTACTTTCCCTCCCCGTCCTGGCAGCAGGCATTACTATGTTACTTACAGACCGAAATC
TAAACACCACTTTCTTTGACCCGGCAGGCGGGGGAGATCCAATTTTATACCAACACCTCT
TTTGTTTATTCGGCCAT
>FT22
-------------TTTAGTATTTGGTGCCTGAGCCGGGATAGTAGGCACCGCCCTGAGTC
TACTGATTCGGGCGGAACTAAGCCAGCCGGGCGCTCTTCTGGGGGATGACCAAATCTATA
ACGTGATCGTCACAGCCCATGCCTTCGTTATGATTTTCTTTATAGTCATGCCAATTATAA
TCGGGGGCTTTGGAAACTGATTAATTCCCCTAATAATCGGAGCCCCTGATATGGCATTCC
CTCGAATAAATAACATAAGCTTCTGACTCCTTCCTCCATCCTTTCTCCTCCTCCTGTCTT
CATCAGGAGTTGAAGCCGGCGCGGGTACTGGATGAACAGTATACCCCCCTCTAGCCGGCA
ACCTCGCCCACGCAGGAGCCTCTGTTGATTTAACTATCTTCTCCCTTCATTTAGCTGGAA
TCTCCTCAATTTTAGGAGCCATTAATTTTATTACGACCATTATTAACATAAAACCTCCAG
CCATCTCTCAGTACCAAACCCCCCTTTTCGTTTGAGCCGTGCTAGTTACTGCTGTCCTTC
TATTACTTTCCCTCCCCGTCCTGGCAGCAGGCATTACTATGTTACTTACAGACCGAAATC
TAAACACCACTTTCTTTGACCCGGCAGGCGGGGGAGATCCAATTTTATACCAACACCTCT
TTTGTTTATTCGGCC--
>FT262 
---GCACCCTCTATTTAGTATTTGGTGCCTGAGCCGGGATAGTAGGCACCGCCCTGAGTC
TACTGATTCGGGCGGAACTAAGCCAGCCGGGCGCTCTTCTGGGGGATGACCAAATCTATA
ACGTGATCGTCACAGCCCATGCCTTCGTTATGATTTTCTTTATAGTCATGCCAATTATAA
TCGGGGGCTTTGGAAACTGATTAATTCCCCTAATAATCGGAGCCCCTGATATGGCATTCC
CTCGAATAAATAACATAAGCTTCTGACTCCTTCCTCCATCCTTTCTCCTCCTCCTGTCTT
CATCAGGAGTTGAAGCCGGCGCGGGTACTGGATGAACAGTATACCCCCCTCTAGCCGGCA
ACCTCGCCCACGCAGGAGCCTCTGTTGATTTAACTATCTTCTCCCTTCATTTAGCTGGAA
TCTCCTCAATTTTAGGAGCCATTAATTTTATTACGACCATTATTAACATAAAACCTCCAG
CCATCTCTCAGTACCAAACCCCCCTTTTCGTTTGAGCCGTGCTAGTTACTGCTGTCCTTC
TATTACTTTCCCTCCCCGTCCTGGCAGCAGGCATTACTATGTTACTTACAGACCGAAATC
TAAACACCACTTTCTTTGACCCGGCAGGCGGGGGAGATCCAATTTTATACCAACACCTCT
TTTGTTTATTCGGCCAT
>FT334
TTGGCACCCTCTATTTAGTATTTGGTGCCTGAGCCGGGATAGTAGGCACCGCCCTGAGTC
TACTGATTCGGGCGGAACTAAGCCAGCCGGGCGCTCTTCTGGGGGATGACCAAATCTATA
ACGTGATCGTCACAGCCCATGCCTTCGTTATGATTTTCTTTATAGTCATGCCAATTATAA
TCGGGGGCTTTGGAAACTGATTAATTCCCCTAATAATCGGAGCCCCTGATATGGCATTCC
CTCGAATAAATAACATAAGCTTCTGACTCCTTCCTCCATCCTTTCTCCTCCTCCTGTCTT
CATCAGGAGTTGAAGCCGGCGCGGGTACTGGATGAACAGTATACCCCCCTCTAGCCGGCA
ACCTCGCCCACGCAGGAGCCTCTGTTGATTTAACTATCTTCTCCCTTCATTTAGCTGGAA
TCTCCTCAATTTTAGGAGCCATTAATTTTATTACGACCATTATTAACATAAAACCTCCAG
CCATCTCTCAGTACCAAACCCCCCTTTTCGTTTGAGCCGTGCTAGTTACTGCTGTCCTTC
TATTACTTTCCCTCCCCGTCCTGGCAGCAGGCATTACTATGTTACTTACAGACCGAAATC
TAAACACCACTTTCTTTGACCCGGCAGGCGGGGGAGATCCAATTTTATACCAACACCTCT
TTTGTTTATTC------

Oncorhynchus mykiss unaligned

>FT119
TTGGCACCCTCTATTTAGTATTTGGTGCCTGAGCCGGGATAGTAGGCACCGCCCTGAGTC
TACTGATTCGGGCGGAACTAAGCCAGCCGGGCGCTCTTCTGGGGGATGACCAAATCTATA
ACGTGATCGTCACAGCCCATGCCTTCGTTATGATTTTCTTTATAGTCATGCCAATTATAA
TCGGGGGCTTTGGAAACTGATTAATTCCCCTAATAATCGGAGCCCCTGATATGGCATTCC
CTCGAATAAATAACATAAGCTTCTGACTCCTTCCTCCATCCTTTCTCCTCCTCCTGTCTT
CATCAGGAGTTGAAGCCGGCGCGGGTACTGGATGAACAGTATACCCCCCTCTAGCCGGCA
ACCTCGCCCACGCAGGAGCCTCTGTTGATTTAACTATCTTCTCCCTTCATTTAGCTGGAA
TCTCCTCAATTTTAGGAGCCATTAATTTTATTACGACCATTATTAACATAAAACCTCCAG
CCATCTCTCAGTACCAAACCCCCCTTTTCGTTTGAGCCGTGCTAGTTACTGCTGTCCTTC
TATTACTTTCCCTCCCCGTCCTGGCAGCAGGCATTACTATGTTACTTACAGACCGAAATC
TAAACACCACTTTCTTTGACCCGGCAGGCGGGGGAGATCCAATTTTATACCAACACCTCT
TTTGTTTATTCGGCCAT
>FT22
TTTAGTATTTGGTGCCTGAGCCGGGATAGTAGGCACCGCCCTGAGTCTACTGATTCGGGC
GGAACTAAGCCAGCCGGGCGCTCTTCTGGGGGATGACCAAATCTATAACGTGATCGTCAC
AGCCCATGCCTTCGTTATGATTTTCTTTATAGTCATGCCAATTATAATCGGGGGCTTTGG
AAACTGATTAATTCCCCTAATAATCGGAGCCCCTGATATGGCATTCCCTCGAATAAATAA
CATAAGCTTCTGACTCCTTCCTCCATCCTTTCTCCTCCTCCTGTCTTCATCAGGAGTTGA
AGCCGGCGCGGGTACTGGATGAACAGTATACCCCCCTCTAGCCGGCAACCTCGCCCACGC
AGGAGCCTCTGTTGATTTAACTATCTTCTCCCTTCATTTAGCTGGAATCTCCTCAATTTT
AGGAGCCATTAATTTTATTACGACCATTATTAACATAAAACCTCCAGCCATCTCTCAGTA
CCAAACCCCCCTTTTCGTTTGAGCCGTGCTAGTTACTGCTGTCCTTCTATTACTTTCCCT
CCCCGTCCTGGCAGCAGGCATTACTATGTTACTTACAGACCGAAATCTAAACACCACTTT
CTTTGACCCGGCAGGCGGGGGAGATCCAATTTTATACCAACACCTCTTTTGTTTATTCGG
CC
>FT262
GCACCCTCTATTTAGTATTTGGTGCCTGAGCCGGGATAGTAGGCACCGCCCTGAGTCTAC
TGATTCGGGCGGAACTAAGCCAGCCGGGCGCTCTTCTGGGGGATGACCAAATCTATAACG
TGATCGTCACAGCCCATGCCTTCGTTATGATTTTCTTTATAGTCATGCCAATTATAATCG
GGGGCTTTGGAAACTGATTAATTCCCCTAATAATCGGAGCCCCTGATATGGCATTCCCTC
GAATAAATAACATAAGCTTCTGACTCCTTCCTCCATCCTTTCTCCTCCTCCTGTCTTCAT
CAGGAGTTGAAGCCGGCGCGGGTACTGGATGAACAGTATACCCCCCTCTAGCCGGCAACC
TCGCCCACGCAGGAGCCTCTGTTGATTTAACTATCTTCTCCCTTCATTTAGCTGGAATCT
CCTCAATTTTAGGAGCCATTAATTTTATTACGACCATTATTAACATAAAACCTCCAGCCA
TCTCTCAGTACCAAACCCCCCTTTTCGTTTGAGCCGTGCTAGTTACTGCTGTCCTTCTAT
TACTTTCCCTCCCCGTCCTGGCAGCAGGCATTACTATGTTACTTACAGACCGAAATCTAA
ACACCACTTTCTTTGACCCGGCAGGCGGGGGAGATCCAATTTTATACCAACACCTCTTTT
GTTTATTCGGCCAT
>FT334
TTGGCACCCTCTATTTAGTATTTGGTGCCTGAGCCGGGATAGTAGGCACCGCCCTGAGTC
TACTGATTCGGGCGGAACTAAGCCAGCCGGGCGCTCTTCTGGGGGATGACCAAATCTATA
ACGTGATCGTCACAGCCCATGCCTTCGTTATGATTTTCTTTATAGTCATGCCAATTATAA
TCGGGGGCTTTGGAAACTGATTAATTCCCCTAATAATCGGAGCCCCTGATATGGCATTCC
CTCGAATAAATAACATAAGCTTCTGACTCCTTCCTCCATCCTTTCTCCTCCTCCTGTCTT
CATCAGGAGTTGAAGCCGGCGCGGGTACTGGATGAACAGTATACCCCCCTCTAGCCGGCA
ACCTCGCCCACGCAGGAGCCTCTGTTGATTTAACTATCTTCTCCCTTCATTTAGCTGGAA
TCTCCTCAATTTTAGGAGCCATTAATTTTATTACGACCATTATTAACATAAAACCTCCAG
CCATCTCTCAGTACCAAACCCCCCTTTTCGTTTGAGCCGTGCTAGTTACTGCTGTCCTTC
TATTACTTTCCCTCCCCGTCCTGGCAGCAGGCATTACTATGTTACTTACAGACCGAAATC
TAAACACCACTTTCTTTGACCCGGCAGGCGGGGGAGATCCAATTTTATACCAACACCTCT
TTTGTTTATTC

Pangasius hypophthalmus aligned

>FT266
TATTTTAACAGGTTTGGCACCCTCTACCTAGTATTTGGTGCCTGAGCAGGAATAGTCTGG
TACGGCCCTCAGCCTCCTAATTCGGGCAGAGCTAGCCCAACCCGGCGCCCTTCTAGGCGA
CGACCAAATTTATAATGTTATTGTCACTGCCCATGCCTTCGTAATAATTTTCTTTATAGT
AATACCAATTATAATTGGAGGCTTTGGAAACTGACTTGTCCCCTTAATAATTGGAGCGCC
TGATATGGCATTCCCTCGAATAAATAATATGAGTTTTTGATTACTTCCGCCTTCCTTCCT
ACTATTGCTTGCCTCCTCTGGAGTAGAAGCAGGGGCAGGAACAGGATGAACTGTATATCC
ACCCCTTGCTGGAAACCTCGCACATGCCGGGGCTTCTGTAGATTTAACTATTTTCTCCCT
TCATCTTGCAGGGGTATCATCCATTCTAGGAGCCATTAATTTTATTACAACCATTATTAA
CATAAAACCACCAGCAATTTCACAATATCAAACACCTTTATTTGTATGGGCCGTCTTAAT
TACAGCTGTTCTTCTATTATTATCTCTACCAGTACTGGCTGCCGGCATTACTATACTCCT
AACAGATCGAAACCTAAATACTACATTCTTTGATCCTGCAGGCGGAGGAGATCCTATTTT
ATATCAACATCTTTTCTGATTCTTCGGCCACCCAGAAGTCCTGTGTGAAAT
>FT327
-------------TTGGCACCCTCTACCTAGTATTTGGTGCCTGAGCAGGAATAGTCTGG
TACGGCCCTCAGCCTCCTAATTCGGGCAGAGCTAGCCCAACCCGGCGCCCTTCTAGGCGA
CGACCAAATTTATAATGTTATTGTCACTGCCCATGCCTTCGTAATAATTTTCTTTATAGT
AATACCAATTATAATTGGAGGCTTTGGAAACTGACTTGTCCCCTTAATAATTGGAGCGCC
TGATATGGCATTCCCTCGAATAAATAATATGAGTTTTTGATTACTTCCGCCTTCCTTCCT
ACTATTGCTTGCCTCCTCTGGAGTAGAAGCAGGGGCAGGAACAGGATGAACTGTATATCC
ACCCCTTGCTGGAAACCTCGCACATGCCGGGGCTTCTGTAGATTTAACTATTTTCTCCCT
TCATCTTGCAGGGGTATCATCCATTCTAGGAGCCATTAATTTTATTACAACCATTATTAA
CATAAAACCACCAGCAATTTCACAATATCAAACACCTTTATTTGTATGGGCCGTCTTAAT
TACAGCTGTTCTTCTATTATTATCTCTACCAGTACTGGCTGCCGGCATTACTATACTCCT
AACAGATCGAAACCTAAATACTACATTCTTTGATCCTGCAGGCGGAGGAGATCCTATTTT
ATATCAAC-------------------------------------------
>FT344
------------------------------GTATTTGGTGCCTGAGCAGGAATAGT-TGG
TACGGCCCTCAGCCTCCTAATTCGGGCAGAGCTAGCCCAACCCGGCGCCCTTCTAGGCGA
CGACCAAATTTATAATGTTATTGTCACTGCCCATGCCTTCGTAATAATTTTCTTTATAGT
AATACCAATTATAATTGGAGGCTTTGGAAACTGACTTGTCCCCTTAATAATTGGAGCGCC
TGATATGGCATTCCCTCGAATAAATAATATGAGTTTTTGATTACTTCCGCCTTCCTTCCT
ACTATTGCTTGCCTCCTCTGGAGTAGAAGCAGGGGCAGGAACAGGATGAACTGTATATCC
ACCCCTTGCTGGAAACCTCGCACATGCCGGGGCTTCTGTAGATTTAACTATTTTCTCCCT
TCATCTTGCAGGGGTATCATCCATTCTAGGAGCCATTAATTTTATTACAACCATTATTAA
CATAAAACCACCAGCAATTTCACAATATCAAACACCTTTATTTGTATGGGCTGTCTTAAT
TACAGCTGTTCTTCTATTATTATCTCTACCAGTACTGGCTGCCGGCATTACTATACTCCT
AACAGATCGAAACCTAAATACTACATTCTTTGATCCTGCAGGCGGAGGAGATCCTATTTT
ATATCAACATCTTTTCTGATTCTTCG-------------------------
>FT370
------------------------------------------------------------
----------------------------GAGCTAGCCCAACCCGGCGCCCTTCTAGGCGA
CGACCAAATTTATAATGTTATTGTCACTGCCCATGCCTTCGTAATAATTTTCTTTATAGT
AATACCAATTATAATTGGAGGCTTTGGAAACTGACTTGTCCCCTTAATAATTGGAGCGCC
TGATATGGCATTCCCTCGAATAAATAATATGAGTTTTTGATTACTTCCGCCTTCCTTCCT
ACTATTGCTTGCCTCCTCTGGAGTAGAAGCAGGGGCAGGAACAGGATGAACTGTATATCC
ACCCCTTGCTGGAAACCTCGCACATGCCGGGGCTTCTGTAGATTTAACTATTTTCTCCCT
TCATCTTGCAGGGGTATCATCCATTCTAGGAGCCATTAATTTTATTACAACCATTATTAA
CATAAAACCACCAGCAATTTCACAATATCAAACACCTTTATTTGTATGGGCTGTCTTAAT
TACAGCTGTTCTTCTATTATTATCTCTACCAGTACTGGCTGCCGGCATTACTATACTCCT
AACAGATCGAAACCTAAATACTACATTCTTTGATCCTGCAGGCGGAGGAGATCCTATTTT
ATATCAACATCTTTTCTGA--------------------------------
>FT419
-ATTTTAACAGGTTTGGCACCCTCTACCTAGTATTTGGTGCCTGAGCAGGAATAGTCTGG
TACGGCCCTCAGCCTCCTAATTCGGGCAGAGCTAGCCCAACCCGGCGCCCTTCTAGGCGA
CGACCAAATTTATAATGTTATTGTCACTGCCCATGCCTTCGTAATAATTTTCTTTATAGT
AATACCAATTATAATTGGAGGCTTTGGAAACTGACTTGTCCCCTTAATAATTGGAGCGCC
TGATATGGCATTCCCTCGAATAAATAATATGAGTTTTTGATTACTTCCGCCTTCCTTCCT
ACTATTGCTTGCCTCCTCTGGAGTAGAAGCAGGGGCAGGAACAGGATGAACTGTATATCC
ACCCCTTGCTGGAAACCTCGCACATGCCGGGGCTTCTGTAGATTTAACTATTTTCTCCCT
TCATCTTGCAGGGGTATCATCCATTCTAGGAGCCATTAATTTTATTACAACCATTATTAA
CATAAAACCACCAGCAATTTCACAATATCAAACACCTTTATTTGTATGGGCCGTCTTAAT
TACAGCTGTTCTTCTATTATTATCTCTACCAGTACTGGCTGCCGGCATTACTATACTCCT
AACAGATCGAAACCTAAATACTACATTCTTTGATCCTGCAGGCGGAGGAGATCCTATTTT
ATATCAACATCTTTTCTGATTCTTCGGCCACCCAGAAGTC-----------

Pangasius hypophthalmus unaligned

>FT266
TATTTTAACAGGTTTGGCACCCTCTACCTAGTATTTGGTGCCTGAGCAGGAATAGTCTGG
TACGGCCCTCAGCCTCCTAATTCGGGCAGAGCTAGCCCAACCCGGCGCCCTTCTAGGCGA
CGACCAAATTTATAATGTTATTGTCACTGCCCATGCCTTCGTAATAATTTTCTTTATAGT
AATACCAATTATAATTGGAGGCTTTGGAAACTGACTTGTCCCCTTAATAATTGGAGCGCC
TGATATGGCATTCCCTCGAATAAATAATATGAGTTTTTGATTACTTCCGCCTTCCTTCCT
ACTATTGCTTGCCTCCTCTGGAGTAGAAGCAGGGGCAGGAACAGGATGAACTGTATATCC
ACCCCTTGCTGGAAACCTCGCACATGCCGGGGCTTCTGTAGATTTAACTATTTTCTCCCT
TCATCTTGCAGGGGTATCATCCATTCTAGGAGCCATTAATTTTATTACAACCATTATTAA
CATAAAACCACCAGCAATTTCACAATATCAAACACCTTTATTTGTATGGGCCGTCTTAAT
TACAGCTGTTCTTCTATTATTATCTCTACCAGTACTGGCTGCCGGCATTACTATACTCCT
AACAGATCGAAACCTAAATACTACATTCTTTGATCCTGCAGGCGGAGGAGATCCTATTTT
ATATCAACATCTTTTCTGATTCTTCGGCCACCCAGAAGTCCTGTGTGAAAT
>FT327
TTGGCACCCTCTACCTAGTATTTGGTGCCTGAGCAGGAATAGTCTGGTACGGCCCTCAGC
CTCCTAATTCGGGCAGAGCTAGCCCAACCCGGCGCCCTTCTAGGCGACGACCAAATTTAT
AATGTTATTGTCACTGCCCATGCCTTCGTAATAATTTTCTTTATAGTAATACCAATTATA
ATTGGAGGCTTTGGAAACTGACTTGTCCCCTTAATAATTGGAGCGCCTGATATGGCATTC
CCTCGAATAAATAATATGAGTTTTTGATTACTTCCGCCTTCCTTCCTACTATTGCTTGCC
TCCTCTGGAGTAGAAGCAGGGGCAGGAACAGGATGAACTGTATATCCACCCCTTGCTGGA
AACCTCGCACATGCCGGGGCTTCTGTAGATTTAACTATTTTCTCCCTTCATCTTGCAGGG
GTATCATCCATTCTAGGAGCCATTAATTTTATTACAACCATTATTAACATAAAACCACCA
GCAATTTCACAATATCAAACACCTTTATTTGTATGGGCCGTCTTAATTACAGCTGTTCTT
CTATTATTATCTCTACCAGTACTGGCTGCCGGCATTACTATACTCCTAACAGATCGAAAC
CTAAATACTACATTCTTTGATCCTGCAGGCGGAGGAGATCCTATTTTATATCAAC
>FT344
GTATTTGGTGCCTGAGCAGGAATAGTTGGTACGGCCCTCAGCCTCCTAATTCGGGCAGAG
CTAGCCCAACCCGGCGCCCTTCTAGGCGACGACCAAATTTATAATGTTATTGTCACTGCC
CATGCCTTCGTAATAATTTTCTTTATAGTAATACCAATTATAATTGGAGGCTTTGGAAAC
TGACTTGTCCCCTTAATAATTGGAGCGCCTGATATGGCATTCCCTCGAATAAATAATATG
AGTTTTTGATTACTTCCGCCTTCCTTCCTACTATTGCTTGCCTCCTCTGGAGTAGAAGCA
GGGGCAGGAACAGGATGAACTGTATATCCACCCCTTGCTGGAAACCTCGCACATGCCGGG
GCTTCTGTAGATTTAACTATTTTCTCCCTTCATCTTGCAGGGGTATCATCCATTCTAGGA
GCCATTAATTTTATTACAACCATTATTAACATAAAACCACCAGCAATTTCACAATATCAA
ACACCTTTATTTGTATGGGCTGTCTTAATTACAGCTGTTCTTCTATTATTATCTCTACCA
GTACTGGCTGCCGGCATTACTATACTCCTAACAGATCGAAACCTAAATACTACATTCTTT
GATCCTGCAGGCGGAGGAGATCCTATTTTATATCAACATCTTTTCTGATTCTTCG
>FT370
GAGCTAGCCCAACCCGGCGCCCTTCTAGGCGACGACCAAATTTATAATGTTATTGTCACT
GCCCATGCCTTCGTAATAATTTTCTTTATAGTAATACCAATTATAATTGGAGGCTTTGGA
AACTGACTTGTCCCCTTAATAATTGGAGCGCCTGATATGGCATTCCCTCGAATAAATAAT
ATGAGTTTTTGATTACTTCCGCCTTCCTTCCTACTATTGCTTGCCTCCTCTGGAGTAGAA
GCAGGGGCAGGAACAGGATGAACTGTATATCCACCCCTTGCTGGAAACCTCGCACATGCC
GGGGCTTCTGTAGATTTAACTATTTTCTCCCTTCATCTTGCAGGGGTATCATCCATTCTA
GGAGCCATTAATTTTATTACAACCATTATTAACATAAAACCACCAGCAATTTCACAATAT
CAAACACCTTTATTTGTATGGGCTGTCTTAATTACAGCTGTTCTTCTATTATTATCTCTA
CCAGTACTGGCTGCCGGCATTACTATACTCCTAACAGATCGAAACCTAAATACTACATTC
TTTGATCCTGCAGGCGGAGGAGATCCTATTTTATATCAACATCTTTTCTGA
>FT419
ATTTTAACAGGTTTGGCACCCTCTACCTAGTATTTGGTGCCTGAGCAGGAATAGTCTGGT
ACGGCCCTCAGCCTCCTAATTCGGGCAGAGCTAGCCCAACCCGGCGCCCTTCTAGGCGAC
GACCAAATTTATAATGTTATTGTCACTGCCCATGCCTTCGTAATAATTTTCTTTATAGTA
ATACCAATTATAATTGGAGGCTTTGGAAACTGACTTGTCCCCTTAATAATTGGAGCGCCT
GATATGGCATTCCCTCGAATAAATAATATGAGTTTTTGATTACTTCCGCCTTCCTTCCTA
CTATTGCTTGCCTCCTCTGGAGTAGAAGCAGGGGCAGGAACAGGATGAACTGTATATCCA
CCCCTTGCTGGAAACCTCGCACATGCCGGGGCTTCTGTAGATTTAACTATTTTCTCCCTT
CATCTTGCAGGGGTATCATCCATTCTAGGAGCCATTAATTTTATTACAACCATTATTAAC
ATAAAACCACCAGCAATTTCACAATATCAAACACCTTTATTTGTATGGGCCGTCTTAATT
ACAGCTGTTCTTCTATTATTATCTCTACCAGTACTGGCTGCCGGCATTACTATACTCCTA
ACAGATCGAAACCTAAATACTACATTCTTTGATCCTGCAGGCGGAGGAGATCCTATTTTA
TATCAACATCTTTTCTGATTCTTCGGCCACCCAGAAGTC

Salmo salar aligned

>FT1
-----------------------TTGGCACCCTCTATTTAGTATTTGGTGCCTGAGCCGG
AATAGTCGGCACCGCCCTAAGTCTCTTGATTCGAGCAGAACTCAGCCAGCCTGGCGCCCT
TCTGGGAGATGACCAAATTTATAACGTAATTGTTACAGCCCATGCCTTCGTCATAATTTT
CTTTATAGTCATACCGATTATGATCGGCGGCTTTGGAAACTGATTAATTCCTCTTATAAT
CGGGGCCCCCGACATAGCATTCCCCCGAATGAATAACATAAGTTTTTGACTTCTCCCTCC
CTCCTTTCTTCTCCTCCTGGCCTCATCTGGAGTTGAAGCCGGCGCTGGCACCGGATGAAC
AGTCTACCCCCCTCTAGCAGGTAATCTTGCCCACGCAGGAGCTTCCGTTGACTTAACTAT
TTTTTCCCTCCATTTGGCTGGTATTTCTTCAATTCTTGGGGCCATTAATTTTATTACAAC
CATTATTAATATAAAACCCCCAGCTATCTCTCAGTATCAAACCCCACTTTTTGTTTGAGC
TGTATTAGTCACTGCCGTCCTTTTGTTACTCTCCCTCCCTGTTCTAGCAGCAGGCATTAC
CATACTACTTACAGACCGAAATCTAAATACCACTTTCTTTGACCCGGCAGGCGGAGGAGA
CCCAATCTTGTACCAACATCTCTTT-----------------------------------
--------
>FT113
----------------AAAGATATCGGCACCCTCTATTTAGTATTTGGTGCCTGAGCCGG
AATAGTCGGCACCGCCCTAAGTCTCTTGATTCGAGCAGAACTCAGCCAGCCTGGCGCCCT
TCTGGGAGATGACCAAATTTATAACGTAATTGTTACAGCCCATGCCTTCGTCATAATTTT
CTTTATAGTCATACCGATTATGATCGGCGGCTTTGGAAACTGATTAATTCCTCTTATAAT
CGGGGCCCCCGACATAGCATTCCCCCGAATGAATAACATAAGTTTTTGACTTCTCCCTCC
CTCCTTTCTTCTCCTCCTGGCCTCATCTGGAGTTGAAGCCGGCGCTGGCACCGGATGAAC
AGTCTACCCCCCTCTAGCAGGTAATCTTGCCCACGCAGGAGCTTCCGTTGACTTAACTAT
TTTTTCCCTCCATTTGGCTGGTATTTCTTCAATTCTTGGGGCCATTAATTTTATTACAAC
CATTATTAATATAAAACCCCCAGCTATCTCTCAGTATCAAACCCCACTTTTTGTTTGAGC
TGTATTAGTCACTGCCGTCCTTTTGTTACTCTCCCTCCCTGTTCTAGCAGCAGGCATTAC
CATACTACTTACAGACCGAAATCTAAATACCACTTTCTTTGACCCGGCAGGCGGAGGAGA
CCCAATCTTGTACCAACATCTCTTTTGATTCTTCGGCCACCCAGAAGTCCTGTG------
--------
>FT198
CGACTCAACCAATCATAAAGATATTGGCACCCTCTATTTAGTATTTGGTGCCTGAGCCGG
AATAGTCGGCACCGCCCTAAGTCTCTTGATTCGAGCAGAACTCAGCCAGCCTGGCGCCCT
TCTGGGAGATGACCAAATTTATAACGTAATTGTTACAGCCCATGCCTTCGTCATAATTTT
CTTTATAGTCATACCGATTATGATCGGCGGCTTTGGAAACTGATTAATTCCTCTTATAAT
CGGGGCCCCCGACATAGCATTCCCCCGAATGAATAACATAAGTTTTTGACTTCTCCCTCC
CTCCTTTCTTCTCCTCCTGGCCTCATCTGGAGTTGAAGCCGGCGCTGGCACCGGATGAAC
AGTCTACCCCCCTCTAGCAGGTAATCTTGCCCACGCAGGAGCTTCCGTTGACTTAACTAT
TTTTTCCCTCCATTTGGCTGGTATTTCTTCAATTCTTGGGGCCATTAATTTTATTACAAC
CATTATTAATATAAAACCCCCAGCTATCTCTCAGTATCAAACCCCACTTTTTGTTTGAGC
TGTATTAGTCACTGCCGTCCTTTTGTTACTCTCCCTCCCTGTTCTAGCAGCAGGCATTAC
CATACTACTTACAGACCGAAATCTAAATACCACTTTCTTTGACCCGGCAGGCGGAGGAGA
CCCAATCTTGTACCAACATCTCTTTTGATTCTTCGGCCACCCAGAAGTCCTGTGTGAATT
TGTTATCC
>FT203
------AACTAATCACAAAGATATTGGCACCCTCTATTTAGTATTTGGTGCCTGAGCCGG
AATAGTCGGCACCGCCCTAAGTCTCTTGATTCGAGCAGAACTCAGCCAGCCTGGCGCCCT
TCTGGGAGATGACCAAATTTATAACGTAATTGTTACAGCCCATGCCTTCGTCATAATTTT
CTTTATAGTCATACCGATTATGATCGGCGGCTTTGGAAACTGATTAATTCCTCTTATAAT
CGGGGCCCCCGACATAGCATTCCCCCGAATGAATAACATAAGTTTTTGACTTCTCCCTCC
CTCCTTTCTTCTCCTCCTGGCCTCATCTGGAGTTGAAGCCGGCGCTGGCACCGGATGAAC
AGTCTACCCCCCTCTAGCAGGTAATCTTGCCCACGCAGGAGCTTCCGTTGACTTAACTAT
TTTTTCCCTCCATTTGGCTGGTATTTCTTCAATTCTTGGGGCCATTAATTTTATTACAAC
CATTATTAATATAAAACCCCCAGCTATCTCTCAGTATCAAACCCCACTTTTTGTTTGAGC
TGTATTAGTCACTGCCGTCCTTTTGTTACTCTCCCTCCCTGTTCTAGCAGCAGGCATTAC
CATACTACTTACAGACCGAAATCTAAATACCACTTTCTTTGACCCGGCAGGCGGAGGAGA
CCCAATCTTGTACCAACATCTCTTTTGATTCTTCGGCCACCCGGAAGTCCTGTGTGAATT
GGTTAT--
>FT252
-----------------AAGATATCGGCACCCTCTATTTAGTATTTGGTGCCTGAGCCGG
AATAGTCGGCACCGCCCTAAGTCTCTTGATTCGAGCAGAACTCAGCCAGCCTGGCGCCCT
TCTGGGAGATGACCAAATTTATAACGTAATTGTTACAGCCCATGCCTTCGTCATAATTTT
CTTTATAGTCATACCGATTATGATCGGCGGCTTTGGAAACTGATTAATTCCTCTTATAAT
CGGGGCCCCCGACATAGCATTCCCCCGAATGAATAACATAAGTTTTTGACTTCTCCCTCC
CTCCTTTCTTCTCCTCCTGGCCTCATCTGGAGTTGAAGCCGGCGCTGGCACCGGATGAAC
AGTCTACCCCCCTCTAGCAGGTAATCTTGCCCACGCAGGAGCTTCCGTTGACTTAACTAT
TTTTTCCCTCCATTTGGCTGGTATTTCTTCAATTCTTGGGGCCATTAATTTTATTACAAC
CATTATTAATATAAAACCCCCAGCTATCTCTCAGTATCAAACCCCACTTTTTGTTTGAGC
TGTATTAGTCACTGCCGTCCTTTTGTTACTCTCCCTCCCTGTTCTAGCAGCAGGCATTAC
CATACTACTTACAGACCGAAATCTAAATACCACTTTCTTTGACCCGGCAGGCGGAGGAGA
CCCAATCTTGTACCAACATCTCTTTTGATTCTTCGGCCACCCAGAAGTC-----------
--------
>FT273
---------TAATCACAAAGATATTGGCACCCTCTATTTAGTATTTGGTGCCTGAGCCGG
AATAGTCGGCACCGCCCTAAGTCTCTTGATTCGAGCAGAACTCAGCCAGCCTGGCGCCCT
TCTGGGAGATGACCAAATTTATAACGTAATTGTTACAGCCCATGCCTTCGTCATAATTTT
CTTTATAGTCATACCGATTATGATCGGCGGCTTTGGAAACTGATTAATTCCTCTTATAAT
CGGGGCCCCCGACATAGCATTCCCCCGAATGAATAACATAAGTTTTTGACTTCTCCCTCC
CTCCTTTCTTCTCCTCCTGGCCTCATCTGGAGTTGAAGCCGGCGCTGGCACCGGATGAAC
AGTCTACCCCCCTCTAGCAGGTAATCTTGCCCACGCAGGAGCTTCCGTTGACTTAACTAT
TTTTTCCCTCCATTTGGCTGGTATTTCTTCAATTCTTGGGGCCATTAATTTTATTACAAC
CATTATTAATATAAAACCCCCAGCTATCTCTCAGTATCAAACCCCACTTTTTGTTTGAGC
TGTATTAGTCACTGCCGTCCTTTTGTTACTCTCCCTCCCTGTTCTAGCAGCAGGCATTAC
CATACTACTTACAGACCGAAATCTAAATACCACTTTCTTTGACCCGGCAGGCGGAGGAGA
CCCAATCTTGTACCAACATCTCTTTTGATTC-----------------------------
--------
>FT296
----------------AAAGATATTGGCACCCTCTATTTAGTATTTGGTGCCTGAGCCGG
AATAGTCGGCACCGCCCTAAGTCTCTTGATTCGAGCAGAACTCAGCCAGCCTGGCGCCCT
TCTGGGAGATGACCAAATTTATAACGTAATTGTTACAGCCCATGCCTTCGTCATAATTTT
CTTTATAGTCATACCGATTATGATCGGCGGCTTTGGAAACTGATTAATTCCTCTTATAAT
CGGGGCCCCCGACATAGCATTCCCCCGAATGAATAACATAAGTTTTTGACTTCTCCCTCC
CTCCTTTCTTCTCCTCCTGGCCTCATCTGGAGTTGAAGCCGGCGCTGGCACCGGATGAAC
AGTCTACCCCCCTCTAGCAGGTAATCTTGCCCACGCAGGAGCTTCCGTTGACTTAACTAT
TTTTTCCCTCCATTTGGCTGGTATTTCTTCAATTCTTGGGGCCATTAATTTTATTACAAC
CATTATTAATATAAAACCCCCAGCTATCTCTCAGTATCAAACCCCACTTTTTGTTTGAGC
TGTATTAGTCACTGCCGTCCTTTTGTTACTCTCCCTCCCTGTTCTAGCAGCAGGCATTAC
CATACTACTTACAGACCGAAATCTAAATACCACTTTCTTTGACCCGGCAGGCGGAGGAGA
CCCAATCTTGTACCAACATCTCTTTTGATTCTTCGGCCACCCAGAAGTCC----------
--------
>FT368
CGACTCAACCAATCATAAAGATATTGGCACCCTCTATTTAGTATTTGGTGCCTGAGCCGG
AATAGTCGGCACCGCCCTAAGTCTCTTGATTCGAGCAGAACTCAGCCAGCCTGGCGCCCT
TCTGGGAGATGACCAAATTTATAACGTAATTGTTACAGCCCATGCCTTCGTCATAATTTT
CTTTATAGTCATACCGATTATGATCGGCGGCTTTGGAAACTGATTAATTCCTCTTATAAT
CGGGGCCCCCGACATAGCATTCCCCCGAATGAATAACATAAGTTTTTGACTTCTCCCTCC
CTCCTTTCTTCTCCTCCTGGCCTCATCTGGAGTTGAAGCCGGCGCTGGCACCGGATGAAC
AGTCTACCCCCCTCTAGCAGGTAATCTTGCCCACGCAGGAGCTTCCGTTGACTTAACTAT
TTTTTCCCTCCATTTGGCTGGTATTTCTTCAATTCTTGGGGCCATTAATTTTATTACAAC
CATTATTAATATAAAACCCCCAGCTATCTCTCAGTATCAAACCCCACTTTTTGTTTGAGC
TGTATTAGTCACTGCCGTCCTTTTGTTACTCTCCCTCCCTGTTCTAGCAGCAGGCATTAC
CATACTACTTACAGACCGAAATCTAAATACCACTTTCTTTGACCCGGCAGGCGGAGGAGA
CCCAATCTTGTACCAACATCTCTTTTGATTCTTCGGCCACCCAGAAGTCCTGTGTGAATT
TGTTA---

Salmo salar unaligned

>FT1
TTGGCACCCTCTATTTAGTATTTGGTGCCTGAGCCGGAATAGTCGGCACCGCCCTAAGTC
TCTTGATTCGAGCAGAACTCAGCCAGCCTGGCGCCCTTCTGGGAGATGACCAAATTTATA
ACGTAATTGTTACAGCCCATGCCTTCGTCATAATTTTCTTTATAGTCATACCGATTATGA
TCGGCGGCTTTGGAAACTGATTAATTCCTCTTATAATCGGGGCCCCCGACATAGCATTCC
CCCGAATGAATAACATAAGTTTTTGACTTCTCCCTCCCTCCTTTCTTCTCCTCCTGGCCT
CATCTGGAGTTGAAGCCGGCGCTGGCACCGGATGAACAGTCTACCCCCCTCTAGCAGGTA
ATCTTGCCCACGCAGGAGCTTCCGTTGACTTAACTATTTTTTCCCTCCATTTGGCTGGTA
TTTCTTCAATTCTTGGGGCCATTAATTTTATTACAACCATTATTAATATAAAACCCCCAG
CTATCTCTCAGTATCAAACCCCACTTTTTGTTTGAGCTGTATTAGTCACTGCCGTCCTTT
TGTTACTCTCCCTCCCTGTTCTAGCAGCAGGCATTACCATACTACTTACAGACCGAAATC
TAAATACCACTTTCTTTGACCCGGCAGGCGGAGGAGACCCAATCTTGTACCAACATCTCT
TT
>FT113
AAAGATATCGGCACCCTCTATTTAGTATTTGGTGCCTGAGCCGGAATAGTCGGCACCGCC
CTAAGTCTCTTGATTCGAGCAGAACTCAGCCAGCCTGGCGCCCTTCTGGGAGATGACCAA
ATTTATAACGTAATTGTTACAGCCCATGCCTTCGTCATAATTTTCTTTATAGTCATACCG
ATTATGATCGGCGGCTTTGGAAACTGATTAATTCCTCTTATAATCGGGGCCCCCGACATA
GCATTCCCCCGAATGAATAACATAAGTTTTTGACTTCTCCCTCCCTCCTTTCTTCTCCTC
CTGGCCTCATCTGGAGTTGAAGCCGGCGCTGGCACCGGATGAACAGTCTACCCCCCTCTA
GCAGGTAATCTTGCCCACGCAGGAGCTTCCGTTGACTTAACTATTTTTTCCCTCCATTTG
GCTGGTATTTCTTCAATTCTTGGGGCCATTAATTTTATTACAACCATTATTAATATAAAA
CCCCCAGCTATCTCTCAGTATCAAACCCCACTTTTTGTTTGAGCTGTATTAGTCACTGCC
GTCCTTTTGTTACTCTCCCTCCCTGTTCTAGCAGCAGGCATTACCATACTACTTACAGAC
CGAAATCTAAATACCACTTTCTTTGACCCGGCAGGCGGAGGAGACCCAATCTTGTACCAA
CATCTCTTTTGATTCTTCGGCCACCCAGAAGTCCTGTG
>FT198
CGACTCAACCAATCATAAAGATATTGGCACCCTCTATTTAGTATTTGGTGCCTGAGCCGG
AATAGTCGGCACCGCCCTAAGTCTCTTGATTCGAGCAGAACTCAGCCAGCCTGGCGCCCT
TCTGGGAGATGACCAAATTTATAACGTAATTGTTACAGCCCATGCCTTCGTCATAATTTT
CTTTATAGTCATACCGATTATGATCGGCGGCTTTGGAAACTGATTAATTCCTCTTATAAT
CGGGGCCCCCGACATAGCATTCCCCCGAATGAATAACATAAGTTTTTGACTTCTCCCTCC
CTCCTTTCTTCTCCTCCTGGCCTCATCTGGAGTTGAAGCCGGCGCTGGCACCGGATGAAC
AGTCTACCCCCCTCTAGCAGGTAATCTTGCCCACGCAGGAGCTTCCGTTGACTTAACTAT
TTTTTCCCTCCATTTGGCTGGTATTTCTTCAATTCTTGGGGCCATTAATTTTATTACAAC
CATTATTAATATAAAACCCCCAGCTATCTCTCAGTATCAAACCCCACTTTTTGTTTGAGC
TGTATTAGTCACTGCCGTCCTTTTGTTACTCTCCCTCCCTGTTCTAGCAGCAGGCATTAC
CATACTACTTACAGACCGAAATCTAAATACCACTTTCTTTGACCCGGCAGGCGGAGGAGA
CCCAATCTTGTACCAACATCTCTTTTGATTCTTCGGCCACCCAGAAGTCCTGTGTGAATT
TGTTATCC
>FT203
AACTAATCACAAAGATATTGGCACCCTCTATTTAGTATTTGGTGCCTGAGCCGGAATAGT
CGGCACCGCCCTAAGTCTCTTGATTCGAGCAGAACTCAGCCAGCCTGGCGCCCTTCTGGG
AGATGACCAAATTTATAACGTAATTGTTACAGCCCATGCCTTCGTCATAATTTTCTTTAT
AGTCATACCGATTATGATCGGCGGCTTTGGAAACTGATTAATTCCTCTTATAATCGGGGC
CCCCGACATAGCATTCCCCCGAATGAATAACATAAGTTTTTGACTTCTCCCTCCCTCCTT
TCTTCTCCTCCTGGCCTCATCTGGAGTTGAAGCCGGCGCTGGCACCGGATGAACAGTCTA
CCCCCCTCTAGCAGGTAATCTTGCCCACGCAGGAGCTTCCGTTGACTTAACTATTTTTTC
CCTCCATTTGGCTGGTATTTCTTCAATTCTTGGGGCCATTAATTTTATTACAACCATTAT
TAATATAAAACCCCCAGCTATCTCTCAGTATCAAACCCCACTTTTTGTTTGAGCTGTATT
AGTCACTGCCGTCCTTTTGTTACTCTCCCTCCCTGTTCTAGCAGCAGGCATTACCATACT
ACTTACAGACCGAAATCTAAATACCACTTTCTTTGACCCGGCAGGCGGAGGAGACCCAAT
CTTGTACCAACATCTCTTTTGATTCTTCGGCCACCCGGAAGTCCTGTGTGAATTGGTTAT

>FT252
AAGATATCGGCACCCTCTATTTAGTATTTGGTGCCTGAGCCGGAATAGTCGGCACCGCCC
TAAGTCTCTTGATTCGAGCAGAACTCAGCCAGCCTGGCGCCCTTCTGGGAGATGACCAAA
TTTATAACGTAATTGTTACAGCCCATGCCTTCGTCATAATTTTCTTTATAGTCATACCGA
TTATGATCGGCGGCTTTGGAAACTGATTAATTCCTCTTATAATCGGGGCCCCCGACATAG
CATTCCCCCGAATGAATAACATAAGTTTTTGACTTCTCCCTCCCTCCTTTCTTCTCCTCC
TGGCCTCATCTGGAGTTGAAGCCGGCGCTGGCACCGGATGAACAGTCTACCCCCCTCTAG
CAGGTAATCTTGCCCACGCAGGAGCTTCCGTTGACTTAACTATTTTTTCCCTCCATTTGG
CTGGTATTTCTTCAATTCTTGGGGCCATTAATTTTATTACAACCATTATTAATATAAAAC
CCCCAGCTATCTCTCAGTATCAAACCCCACTTTTTGTTTGAGCTGTATTAGTCACTGCCG
TCCTTTTGTTACTCTCCCTCCCTGTTCTAGCAGCAGGCATTACCATACTACTTACAGACC
GAAATCTAAATACCACTTTCTTTGACCCGGCAGGCGGAGGAGACCCAATCTTGTACCAAC
ATCTCTTTTGATTCTTCGGCCACCCAGAAGTC
>FT273
TAATCACAAAGATATTGGCACCCTCTATTTAGTATTTGGTGCCTGAGCCGGAATAGTCGG
CACCGCCCTAAGTCTCTTGATTCGAGCAGAACTCAGCCAGCCTGGCGCCCTTCTGGGAGA
TGACCAAATTTATAACGTAATTGTTACAGCCCATGCCTTCGTCATAATTTTCTTTATAGT
CATACCGATTATGATCGGCGGCTTTGGAAACTGATTAATTCCTCTTATAATCGGGGCCCC
CGACATAGCATTCCCCCGAATGAATAACATAAGTTTTTGACTTCTCCCTCCCTCCTTTCT
TCTCCTCCTGGCCTCATCTGGAGTTGAAGCCGGCGCTGGCACCGGATGAACAGTCTACCC
CCCTCTAGCAGGTAATCTTGCCCACGCAGGAGCTTCCGTTGACTTAACTATTTTTTCCCT
CCATTTGGCTGGTATTTCTTCAATTCTTGGGGCCATTAATTTTATTACAACCATTATTAA
TATAAAACCCCCAGCTATCTCTCAGTATCAAACCCCACTTTTTGTTTGAGCTGTATTAGT
CACTGCCGTCCTTTTGTTACTCTCCCTCCCTGTTCTAGCAGCAGGCATTACCATACTACT
TACAGACCGAAATCTAAATACCACTTTCTTTGACCCGGCAGGCGGAGGAGACCCAATCTT
GTACCAACATCTCTTTTGATTC
>FT296
AAAGATATTGGCACCCTCTATTTAGTATTTGGTGCCTGAGCCGGAATAGTCGGCACCGCC
CTAAGTCTCTTGATTCGAGCAGAACTCAGCCAGCCTGGCGCCCTTCTGGGAGATGACCAA
ATTTATAACGTAATTGTTACAGCCCATGCCTTCGTCATAATTTTCTTTATAGTCATACCG
ATTATGATCGGCGGCTTTGGAAACTGATTAATTCCTCTTATAATCGGGGCCCCCGACATA
GCATTCCCCCGAATGAATAACATAAGTTTTTGACTTCTCCCTCCCTCCTTTCTTCTCCTC
CTGGCCTCATCTGGAGTTGAAGCCGGCGCTGGCACCGGATGAACAGTCTACCCCCCTCTA
GCAGGTAATCTTGCCCACGCAGGAGCTTCCGTTGACTTAACTATTTTTTCCCTCCATTTG
GCTGGTATTTCTTCAATTCTTGGGGCCATTAATTTTATTACAACCATTATTAATATAAAA
CCCCCAGCTATCTCTCAGTATCAAACCCCACTTTTTGTTTGAGCTGTATTAGTCACTGCC
GTCCTTTTGTTACTCTCCCTCCCTGTTCTAGCAGCAGGCATTACCATACTACTTACAGAC
CGAAATCTAAATACCACTTTCTTTGACCCGGCAGGCGGAGGAGACCCAATCTTGTACCAA
CATCTCTTTTGATTCTTCGGCCACCCAGAAGTCC
>FT368
CGACTCAACCAATCATAAAGATATTGGCACCCTCTATTTAGTATTTGGTGCCTGAGCCGG
AATAGTCGGCACCGCCCTAAGTCTCTTGATTCGAGCAGAACTCAGCCAGCCTGGCGCCCT
TCTGGGAGATGACCAAATTTATAACGTAATTGTTACAGCCCATGCCTTCGTCATAATTTT
CTTTATAGTCATACCGATTATGATCGGCGGCTTTGGAAACTGATTAATTCCTCTTATAAT
CGGGGCCCCCGACATAGCATTCCCCCGAATGAATAACATAAGTTTTTGACTTCTCCCTCC
CTCCTTTCTTCTCCTCCTGGCCTCATCTGGAGTTGAAGCCGGCGCTGGCACCGGATGAAC
AGTCTACCCCCCTCTAGCAGGTAATCTTGCCCACGCAGGAGCTTCCGTTGACTTAACTAT
TTTTTCCCTCCATTTGGCTGGTATTTCTTCAATTCTTGGGGCCATTAATTTTATTACAAC
CATTATTAATATAAAACCCCCAGCTATCTCTCAGTATCAAACCCCACTTTTTGTTTGAGC
TGTATTAGTCACTGCCGTCCTTTTGTTACTCTCCCTCCCTGTTCTAGCAGCAGGCATTAC
CATACTACTTACAGACCGAAATCTAAATACCACTTTCTTTGACCCGGCAGGCGGAGGAGA
CCCAATCTTGTACCAACATCTCTTTTGATTCTTCGGCCACCCAGAAGTCCTGTGTGAATT
TGTTA

Spaurus aurata aligned

>FT99
------------------------------------------------------------
-------------AGCCAGCCTGGCGCTCTCCTTGGAGACGACCAGATTTATAATGTAAT
TGTTACAGCACATGCGTTTGTAATAATTTTCTTTATAGTTATACCAATTATGATCGGTGG
CTTTGGGAACTGATTAATTCCACTTATGATCGGTGCCCCTGACATAGCATTCCCCCGAAT
AAATAACATGAGCTTCTGACTTCTTCCTCCCTCGTTCCTCCTTCTATTGGCCTCTTCTGG
AGTTGAAGCCGGAGCCGGCACCGGATGAACAGTTTACCCCCCGCTGGCAGGAAACCTTGC
CCACGCAGGTGCATCAGTTGATTTAACAATCTTTTCCCTTCATTTAGCTGGAATTTCATC
TATTCTTGGCGCTATTAATTTTATCACTACCATTATTAACATAAAACCCCCAGCCATTTC
ACAATACCAAACACCACTATTCGTTTGAGCCGTTTTAATTACTGCTGTCCTACTTCTTCT
GTCCCTTCCTGTTCTTGCCGCCGGGATTACAATGCTCCTT--------------------
------------------------------------------------------------
-	
>FT49
--TTTATCTAGTATTTGGTGCTTGGGCCGGAATAGTAGGAACTGCCCTAAGCCTGCTCAT
TCGAGCTGAGCTTAGCCAGCCTGGCGCTCTCCTTGGAGACGACCAGATTTATAATGTAAT
TGTTACAGCACATGCGTTTGTAATAATTTTCTTTATAGTTATACCAATTATGATCGGTGG
CTTTGGGAACTGATTAATTCCACTTATGATCGGTGCCCCTGACATAGCATTCCCCCGAAT
AAATAACATGAGCTTCTGACTTCTTCCTCCCTCGTTCCTCCTTCTATTGGCCTCTTCTGG
AGTTGAAGCCGGAGCCGGCACCGGATGAACAGTTTACCCCCCGCTGGCAGGAAACCTTGC
CCACGCAGGTGCATCAGTTGATTTAACAATCTTTTCCCTTCATTTAGCTGGAATTTCATC
TATTCTTGGCGCTATTAATTTTATCACTACCATTATTAACATAAAACCCCCAGCCATTTC
ACAATACCAAACACCACTATTCGTTTGAGCCGTTTTAATTACTGCTGTCCTACTTCTTCT
GTCCCTTCCTGTTCTTGCCGCCGGGATTACAATGCTCCTTACAGACCGAAACCTAAACAC
TACCTTCTTTGACCCAGCAGGGGGAGGAGACCCAATTCTTTATCAACACCTATTTTGATT
C
>FT128
------------------------------------------------------------
----------CTTA-CCAGCCTGGCGCTCTCCTTGGAGACGACCAGATTTATAATGTAAT
TGTTACAGCACATGCGTTTGTAATAATTTTCTTTATAGTTATACCAATTATGATCGGTGG
CTTTGGGAACTGATTAATTCCACTTATGATCGGTGCCCCTGACATAGCATTCCCCCGAAT
AAATAACATGAGCTTCTGACTTCTTCCTCCCTCGTTCCTCCTTCTATTGGCCTCTTCTGG
AGTTGAAGCCGGAGCCGGCACCGGATGAACAGTTTACCCCCCGCTGGCAGGAAACCTTGC
CCACGCAGGTGCATCAGTTGATTTAACAATCTTTTCCCTTCATTTAGCTGGAATTTCATC
TATTCTTGGCGCTATTAATTTTATCACTACCATTATTAACATAAAACCCCCAGCCATTTC
ACAATACCAAACACCACTATTCGTTTGAGCCGTTTTAATTACTGCTGTCCTACTTCTTCT
GTCCCTTCCTGTTCTTGCCGCCGGGATTACAATGCTCCTTACAGACCGAAACCTAAACAC
TACCTTCTTTGACCCAGCAGGGGGAGGAGACCCAATTCTTTATCAACAC-----------
-
>FT290
CCTTTATCTAGTATTTGGTGCTTGGGCCGGAATAGTAGGAACTGCCCTAAGCCTGCTCAT
TCGAGCTGAGCTTAGCCAGCCTGGCGCTCTCCTTGGAGACGACCAGATTTATAATGTAAT
TGTTACAGCACATGCGTTTGTAATAATTTTCTTTATAGTTATACCAATTATGATCGGTGG
CTTTGGGAACTGATTAATTCCACTTATGATCGGTGCCCCTGACATAGCATTCCCCCGAAT
AAATAACATGAGCTTCTGACTTCTTCCTCCCTCGTTCCTCCTTCTATTGGCCTCTTCTGG
AGTTGAAGCCGGAGCCGGCACCGGATGAACAGTTTACCCCCCGCTGGCAGGAAACCTTGC
CCACGCAGGTGCATCAGTTGATTTAACAATCTTTTCCCTTCATTTAGCTGGAATTTCATC
TATTCTTGGCGCTATTAATTTTATCACTACCATTATTAACATAAAACCCCCAGCCATTTC
ACAATACCAAACACCACTATTCGTTTGAGCCGTTTTAATTACTGCTGTCCTACTTCTTCT
GTCCCTTCCTGTTCTTGCCGCCGGGATTACAATGCTCCTTACAGACCGAAACCTAAACAC
TACCTTCTTTGACCCAGCAGGGGGAGGAGACCCAATTCTTTATCAACACCTATTT-----
-
>FT287
CCTTTATCTAGTATTTGGTGCTTGGGCCGGAATAGTAGGAACTGCCCTAAGCCTGCTCAT
TCGAGCTGAGCTTAGCCAGCCTGGCGCTCTCCTTGGAGACGACCAGATTTATAATGTAAT
TGTTACAGCACATGCGTTTGTAATAATTTTCTTTATAGTTATACCAATTATGATCGGTGG
CTTTGGGAACTGATTAATTCCACTTATGATCGGTGCCCCTGACATAGCATTCCCCCGAAT
AAATAACATGAGCTTCTGACTTCTTCCTCCCTCGTTCCTCCTTCTATTGGCCTCTTCTGG
AGTTGAAGCCGGAGCCGGCACCGGATGAACAGTTTACCCCCCGCTGGCAGGAAACCTTGC
CCACGCAGGTGCATCAGTTGATTTAACAATCTTTTCCCTTCATTTAGCTGGAATTTCATC
TATTCTTGGCGCTATTAATTTTATCACTACCATTATTAACATAAAACCCCCAGCCATTTC
ACAATACCAAACACCACTATTCGTTTGAGCCGTTTTAATTACTGCTGTCCTACTTCTTCT
GTCCCTTCCTGTTCTTGCCGCCGGGATTACAATGCTCCTTACAGACCGAAACCTAAACAC
TACCTTCTTTGACCCAGCAGGGGGAGGAGACCCAATTCTTTATCAACACCTATTT-----
-
>FT310
CCTTTATCTAGTATTTGGTGCTTGGGCCGGAATAGTAGGAACTGCCCTAAGCCTGCTCAT
TCGAGCTGAGCTTAGCCAGCCTGGCGCTCTCCTTGGAGACGACCAGATTTATAATGTAAT
TGTTACAGCACATGCGTTTGTAATAATTTTCTTTATAGTTATACCAATTATGATCGGTGG
CTTTGGGAACTGATTAATTCCACTTATGATCGGTGCCCCTGACATAGCATTCCCCCGAAT
AAATAACATGAGCTTCTGACTTCTTCCTCCCTCGTTCCTCCTTCTATTGGCCTCTTCTGG
AGTTGAAGCCGGAGCCGGCACCGGATGAACAGTTTACCCCCCGCTGGCAGGAAACCTTGC
CCACGCAGGTGCATCAGTTGATTTAACAATCTTTTCCCTTCATTTAGCTGGAATTTCATC
TATTCTTGGCGCTATTAATTTTATCACTACCATTATTAACATAAAACCCCCAGCCATTTC
ACAATACCAAACACCACTATTCGTTTGAGCCGTTTTAATTACTGCTGTCCTACTTCTTCT
GTCCCTTCCTGTTCTTGCCGCCGGGATTACAATGCTCCTTACAGACCGAAACCTAAACAC
TACCTTCTTTGACCCAGCAGGGGGAGGAGACCCAATTCTTTATCAACACCTATTT-----
-
Spaurus aurata unaligned
>FT99
AGCCAGCCTGGCGCTCTCCTTGGAGACGACCAGATTTATAATGTAATTGTTACAGCACAT
GCGTTTGTAATAATTTTCTTTATAGTTATACCAATTATGATCGGTGGCTTTGGGAACTGA
TTAATTCCACTTATGATCGGTGCCCCTGACATAGCATTCCCCCGAATAAATAACATGAGC
TTCTGACTTCTTCCTCCCTCGTTCCTCCTTCTATTGGCCTCTTCTGGAGTTGAAGCCGGA
GCCGGCACCGGATGAACAGTTTACCCCCCGCTGGCAGGAAACCTTGCCCACGCAGGTGCA
TCAGTTGATTTAACAATCTTTTCCCTTCATTTAGCTGGAATTTCATCTATTCTTGGCGCT
ATTAATTTTATCACTACCATTATTAACATAAAACCCCCAGCCATTTCACAATACCAAACA
CCACTATTCGTTTGAGCCGTTTTAATTACTGCTGTCCTACTTCTTCTGTCCCTTCCTGTT
CTTGCCGCCGGGATTACAATGCTCCTT
>FT49
TTTATCTAGTATTTGGTGCTTGGGCCGGAATAGTAGGAACTGCCCTAAGCCTGCTCATTC
GAGCTGAGCTTAGCCAGCCTGGCGCTCTCCTTGGAGACGACCAGATTTATAATGTAATTG
TTACAGCACATGCGTTTGTAATAATTTTCTTTATAGTTATACCAATTATGATCGGTGGCT
TTGGGAACTGATTAATTCCACTTATGATCGGTGCCCCTGACATAGCATTCCCCCGAATAA
ATAACATGAGCTTCTGACTTCTTCCTCCCTCGTTCCTCCTTCTATTGGCCTCTTCTGGAG
TTGAAGCCGGAGCCGGCACCGGATGAACAGTTTACCCCCCGCTGGCAGGAAACCTTGCCC
ACGCAGGTGCATCAGTTGATTTAACAATCTTTTCCCTTCATTTAGCTGGAATTTCATCTA
TTCTTGGCGCTATTAATTTTATCACTACCATTATTAACATAAAACCCCCAGCCATTTCAC
AATACCAAACACCACTATTCGTTTGAGCCGTTTTAATTACTGCTGTCCTACTTCTTCTGT
CCCTTCCTGTTCTTGCCGCCGGGATTACAATGCTCCTTACAGACCGAAACCTAAACACTA
CCTTCTTTGACCCAGCAGGGGGAGGAGACCCAATTCTTTATCAACACCTATTTTGATTC
>FT128
CTTACCAGCCTGGCGCTCTCCTTGGAGACGACCAGATTTATAATGTAATTGTTACAGCAC
ATGCGTTTGTAATAATTTTCTTTATAGTTATACCAATTATGATCGGTGGCTTTGGGAACT
GATTAATTCCACTTATGATCGGTGCCCCTGACATAGCATTCCCCCGAATAAATAACATGA
GCTTCTGACTTCTTCCTCCCTCGTTCCTCCTTCTATTGGCCTCTTCTGGAGTTGAAGCCG
GAGCCGGCACCGGATGAACAGTTTACCCCCCGCTGGCAGGAAACCTTGCCCACGCAGGTG
CATCAGTTGATTTAACAATCTTTTCCCTTCATTTAGCTGGAATTTCATCTATTCTTGGCG
CTATTAATTTTATCACTACCATTATTAACATAAAACCCCCAGCCATTTCACAATACCAAA
CACCACTATTCGTTTGAGCCGTTTTAATTACTGCTGTCCTACTTCTTCTGTCCCTTCCTG
TTCTTGCCGCCGGGATTACAATGCTCCTTACAGACCGAAACCTAAACACTACCTTCTTTG
ACCCAGCAGGGGGAGGAGACCCAATTCTTTATCAACAC
>FT290
CCTTTATCTAGTATTTGGTGCTTGGGCCGGAATAGTAGGAACTGCCCTAAGCCTGCTCAT
TCGAGCTGAGCTTAGCCAGCCTGGCGCTCTCCTTGGAGACGACCAGATTTATAATGTAAT
TGTTACAGCACATGCGTTTGTAATAATTTTCTTTATAGTTATACCAATTATGATCGGTGG
CTTTGGGAACTGATTAATTCCACTTATGATCGGTGCCCCTGACATAGCATTCCCCCGAAT
AAATAACATGAGCTTCTGACTTCTTCCTCCCTCGTTCCTCCTTCTATTGGCCTCTTCTGG
AGTTGAAGCCGGAGCCGGCACCGGATGAACAGTTTACCCCCCGCTGGCAGGAAACCTTGC
CCACGCAGGTGCATCAGTTGATTTAACAATCTTTTCCCTTCATTTAGCTGGAATTTCATC
TATTCTTGGCGCTATTAATTTTATCACTACCATTATTAACATAAAACCCCCAGCCATTTC
ACAATACCAAACACCACTATTCGTTTGAGCCGTTTTAATTACTGCTGTCCTACTTCTTCT
GTCCCTTCCTGTTCTTGCCGCCGGGATTACAATGCTCCTTACAGACCGAAACCTAAACAC
TACCTTCTTTGACCCAGCAGGGGGAGGAGACCCAATTCTTTATCAACACCTATTT
>FT287
CCTTTATCTAGTATTTGGTGCTTGGGCCGGAATAGTAGGAACTGCCCTAAGCCTGCTCAT
TCGAGCTGAGCTTAGCCAGCCTGGCGCTCTCCTTGGAGACGACCAGATTTATAATGTAAT
TGTTACAGCACATGCGTTTGTAATAATTTTCTTTATAGTTATACCAATTATGATCGGTGG
CTTTGGGAACTGATTAATTCCACTTATGATCGGTGCCCCTGACATAGCATTCCCCCGAAT
AAATAACATGAGCTTCTGACTTCTTCCTCCCTCGTTCCTCCTTCTATTGGCCTCTTCTGG
AGTTGAAGCCGGAGCCGGCACCGGATGAACAGTTTACCCCCCGCTGGCAGGAAACCTTGC
CCACGCAGGTGCATCAGTTGATTTAACAATCTTTTCCCTTCATTTAGCTGGAATTTCATC
TATTCTTGGCGCTATTAATTTTATCACTACCATTATTAACATAAAACCCCCAGCCATTTC
ACAATACCAAACACCACTATTCGTTTGAGCCGTTTTAATTACTGCTGTCCTACTTCTTCT
GTCCCTTCCTGTTCTTGCCGCCGGGATTACAATGCTCCTTACAGACCGAAACCTAAACAC
TACCTTCTTTGACCCAGCAGGGGGAGGAGACCCAATTCTTTATCAACACCTATTT
>FT310
CCTTTATCTAGTATTTGGTGCTTGGGCCGGAATAGTAGGAACTGCCCTAAGCCTGCTCAT
TCGAGCTGAGCTTAGCCAGCCTGGCGCTCTCCTTGGAGACGACCAGATTTATAATGTAAT
TGTTACAGCACATGCGTTTGTAATAATTTTCTTTATAGTTATACCAATTATGATCGGTGG
CTTTGGGAACTGATTAATTCCACTTATGATCGGTGCCCCTGACATAGCATTCCCCCGAAT
AAATAACATGAGCTTCTGACTTCTTCCTCCCTCGTTCCTCCTTCTATTGGCCTCTTCTGG
AGTTGAAGCCGGAGCCGGCACCGGATGAACAGTTTACCCCCCGCTGGCAGGAAACCTTGC
CCACGCAGGTGCATCAGTTGATTTAACAATCTTTTCCCTTCATTTAGCTGGAATTTCATC
TATTCTTGGCGCTATTAATTTTATCACTACCATTATTAACATAAAACCCCCAGCCATTTC
ACAATACCAAACACCACTATTCGTTTGAGCCGTTTTAATTACTGCTGTCCTACTTCTTCT
GTCCCTTCCTGTTCTTGCCGCCGGGATTACAATGCTCCTTACAGACCGAAACCTAAACAC
TACCTTCTTTGACCCAGCAGGGGGAGGAGACCCAATTCTTTATCAACACCTATTT

Thunnus albacares aligned

>FT95
---------------------------------------TAGTTGGCACGGCCTTAAGCT
TGCTCATCCGAGCTGAACTAAGCCAACCAGGTGCCCTTCTTGGGGACGACCAGATCTACA
ATGTAATCGTTACGGCCCATGCCTTCGTAATGATTTTCTTTATAGTAATACCAATTATGA
TTGGAGGATTTGGAAACTGACTTATTCCTCTAATGATCGGAGCCCCCGACATGGCATTCC
CACGAATGAACAACATGAGCTTCTGACTCCTTCCCCCCTCTTTCCTTCTGCTCCTAGCTT
CTTCAGGAGTTGAGGCTGGAGCCGGAACCGGTTGAACAGTCTACCCTCCCCTTGCCGGCA
ACCTGGCCCACGCAGGGGCATCAGTTGACCTAACTATTTTCTCACTTCACTTAGCAGGGG
TTTCCTCAATTCTTGGGGCAATTAACTTCATCACAACAATTATCAATATGAAACCTGCAG
CTATTTCTCAGTATCAAACACCACTGTTTGTATGAGCTGTACTAATTACAGCTGTTCTTC
TCCTACTTTCCCTTCCAGTCCTTGCCGCTGGTATTACAATGCTCCTTACAGACCGAA---
------------------------------------------------------------

>FT201
-TGGCACCCTTTATCTAGTATTCGGTGCATGAGCTGGAATAGTTGGCACGGCCTTAAGCT
TGCTCATCCGGGCTGAACTAAGCCAACCAGGTGCCCTTCTTGGGGACGACCAGATCTACA
ATGTAATCGTTACGGCCCATGCCTTCGTAATGATTTTCTTTATAGTAATACCAATTATGA
TTGGAGGATTTGGAAACTGACTTATTCCTCTAATGATCGGAGCCCCCGACATGGCATTCC
CACGAATGAACAACATGAGCTTCTGACTCCTTCCCCCCTCTTTCCTTCTGCTCCTAGCTT
CTTCAGGAGTTGAGGCTGGAGCCGGAACCGGTTGAACAGTCTACCCTCCCCTTGCCGGCA
ACCTGGCCCACGCAGGGGCATCAGTTGACCTAACTATTTTCTCACTTCACTTAGCAGGGG
TTTCCTCAATTCTTGGGGCAATTAACTTCATCACAACAATTATCAATATGAAACCTGCAG
CTATTTCTCAGTATCAAACACCACTGTTTGTATGAGCTGTACTAATTACAGCTGTTCTTC
TCCTACTTTCCCTTCCAGTCCTTGCCGCTGGTATTACAATGCTCCTTACAGACCGAAACC
TAAATACAACCTTCTTCGACCCTGCAGGAGGGGGAGACCCAATCCTTTACCAACACCTAT

>FT189
--GGCACCCTTTATCTAGTATTCGGTGCATGAGCTGGAATAGTTGGCACGGCCTTAAGCT
TGCTCATCCGAGCTGAACTAAGCCAACCAGGTGCCCTTCTTGGGGACGACCAGATCTACA
ATGTAATCGTTACGGCCCATGCCTTCGTAATGATTTTCTTTATAGTAATACCAATTATGA
TTGGAGGATTTGGAAACTGACTTATTCCTCTAATGATCGGAGCCCCCGACATGGCATTCC
CACGAATGAACAACATGAGCTTCTGACTCCTTCCCCCCTCTTTCCTTCTGCTCCTAGCTT
CTTCAGGAGTTGAGGCTGGAGCCGGAACCGGTTGAACAGTCTACCCTCCCCTTGCCGGCA
ATCTGGCCCACGCAGGGGCATCAGTTGACCTAACTATTTTCTCACTTCACTTAGCAGGGG
TTTCCTCAATTCTTGGGGCAATTAACTTCATCACAACAATTATCAATATGAAACCTGCAG
CTATTTCTCAGTATCAAACACCACTGTTTGTATGAGCTGTACTAATTACAGCTGTTCTTC
TCCTACTTTCCCTTCCAGTCCTTGCCGCTGGTATTACAATGCTCCTTACAGACCGAAACC
TAAATACAACCTTCTTCGACCCTGCAGGAGGGGGAGACCCAATCCTTTACCAACACCTAT

>FT267
TTGGCACCCTTTATCTAGTATTCGGTGCATGAGCTGGAATAGTTGGCACGGCCTTAAGCT
TGCTCATCCGAGCTGAACTAAGCCAACCAGGTGCCCTTCTTGGGGACGACCAGATCTACA
ATGTAATCGTTACGGCCCATGCCTTCGTAATGATTTTCTTTATAGTAATACCAATTATGA
TTGGAGGATTTGGAAACTGACTTATTCCTCTAATGATCGGAGCCCCCGACATGGCATTCC
CACGAATGAACAACATGAGCTTCTGACTCCTTCCCCCCTCTTTCCTTCTGCTCCTAGCTT
CTTCAGGAGTTGAGGCTGGAGCCGGAACCGGTTGAACAGTCTACCCTCCCCTTGCCGGCA
ACCTGGCCCACGCAGGGGCATCAGTTGACCTAACTATTTTCTCACTTCACTTAGCAGGGG
TTTCCTCAATTCTTGGGGCAATTAACTTCATCACAACAATTATCAATATGAAACCTGCAG
CTATTTCTCAGTATCAAACACCACTGTTTGTATGAGCTGTACTAATTACAGCTGTTCTTC
TCCTACTTTCCCTTCCAGTCCTTGCCGCTGGTATTACAATGCTCCTTACAGACCGAAACC
TAAATACAACCTTCTTCGACCCTGCAGGAGGGGGAGACCCAATCCTTTACCAACACCTAT

>FT308
TTGGCACCCTTTATCTAGTATTCGGTGCATGAGCTGGAATAGTTGGCACGGCCTTAAGCT
TGCTCATCCGAGCTGAACTAAGCCAACCAGGTGCCCTTCTTGGGGACGACCAGATCTACA
ATGTAATCGTTACGGCCCATGCCTTCGTAATGATTTTCTTTATAGTAATACCAATTATGA
TTGGAGGATTTGGAAACTGACTTATTCCTCTAATGATCGGAGCCCCCGACATGGCATTCC
CACGAATGAACAACATGAGCTTCTGACTCCTTCCCCCCTCTTTCCTTCTGCTCCTAGCTT
CTTCAGGAGTTGAGGCTGGAGCCGGAACCGGTTGAACAGTCTACCCTCCCCTTGCCGGCA
ACCTGGCCCACGCAGGGGCATCAGTTGACCTAACTATTTTCTCACTTCACTTAGCAGGGG
TTTCCTCAATTCTTGGGGCAATTAACTTCATCACAACAATTATCAATATGAAACCTGCAG
CTATTTCTCAGTATCAAACACCACTGTTTGTATGAGCTGTACTAATTACAGCTGTTCTTC
TCCTACTTTCCCTTCCAGTCCTTGCCGCTGGTATTACAATGCTCCTTACAGACCGAAACC
TAAATACAACCTTCTTCGACCCTGCAGGAGGGGGAGACCCAATCCTTTACCAACACCTAT

>FT357
--------CTTTATCTAGTATTCGGTGCATGAGCTGGAATAGTTGGCACGGCCTTAAGCT
TGCTCATCCGAGCTGAACTAAGCCAACCAGGTGCCCTTCTTGGGGACGACCAGATCTACA
ATGTAATCGTTACGGCCCATGCCTTCGTAATGATTTTCTTTATAGTAATACCAATTATGA
TTGGAGGATTTGGAAACTGACTTATTCCTCTAATGATCGGAGCCCCCGACATGGCATTCC
CACGAATGAACAACATGAGCTTCTGACTCCTTCCCCCCTCTTTCCTTCTGCTCCTAGCTT
CTTCAGGAGTTGAGGCTGGAGCCGGAACCGGTTGAACAGTCTACCCTCCCCTTGCCGGCA
ACCTGGCCCACGCAGGGGCATCAGTTGACCTAACTATTTTCTCACTTCACTTAGCAGGGG
TTTCCTCAATTCTTGGGGCAATTAACTTCATCACAACAATTATCAATATGAAACCTGCAG
CTATTTCTCAGTATCAAACACCACTGTTTGTATGAGCTGTACTAATTACAGCTGTTCTTC
TCCTACTTTCCCTTCCAGTCCTAGCCGCTGGTATTACAATGCTCCTTACAGACCGAAACC
TAAATACAACCTTC----------------------------------------------

Thunnus albacares unaligned

>FT95
TAGTTGGCACGGCCTTAAGCTTGCTCATCCGAGCTGAACTAAGCCAACCAGGTGCCCTTC
TTGGGGACGACCAGATCTACAATGTAATCGTTACGGCCCATGCCTTCGTAATGATTTTCT
TTATAGTAATACCAATTATGATTGGAGGATTTGGAAACTGACTTATTCCTCTAATGATCG
GAGCCCCCGACATGGCATTCCCACGAATGAACAACATGAGCTTCTGACTCCTTCCCCCCT
CTTTCCTTCTGCTCCTAGCTTCTTCAGGAGTTGAGGCTGGAGCCGGAACCGGTTGAACAG
TCTACCCTCCCCTTGCCGGCAACCTGGCCCACGCAGGGGCATCAGTTGACCTAACTATTT
TCTCACTTCACTTAGCAGGGGTTTCCTCAATTCTTGGGGCAATTAACTTCATCACAACAA
TTATCAATATGAAACCTGCAGCTATTTCTCAGTATCAAACACCACTGTTTGTATGAGCTG
TACTAATTACAGCTGTTCTTCTCCTACTTTCCCTTCCAGTCCTTGCCGCTGGTATTACAA
TGCTCCTTACAGACCGAA
>FT201
TGGCACCCTTTATCTAGTATTCGGTGCATGAGCTGGAATAGTTGGCACGGCCTTAAGCTT
GCTCATCCGGGCTGAACTAAGCCAACCAGGTGCCCTTCTTGGGGACGACCAGATCTACAA
TGTAATCGTTACGGCCCATGCCTTCGTAATGATTTTCTTTATAGTAATACCAATTATGAT
TGGAGGATTTGGAAACTGACTTATTCCTCTAATGATCGGAGCCCCCGACATGGCATTCCC
ACGAATGAACAACATGAGCTTCTGACTCCTTCCCCCCTCTTTCCTTCTGCTCCTAGCTTC
TTCAGGAGTTGAGGCTGGAGCCGGAACCGGTTGAACAGTCTACCCTCCCCTTGCCGGCAA
CCTGGCCCACGCAGGGGCATCAGTTGACCTAACTATTTTCTCACTTCACTTAGCAGGGGT
TTCCTCAATTCTTGGGGCAATTAACTTCATCACAACAATTATCAATATGAAACCTGCAGC
TATTTCTCAGTATCAAACACCACTGTTTGTATGAGCTGTACTAATTACAGCTGTTCTTCT
CCTACTTTCCCTTCCAGTCCTTGCCGCTGGTATTACAATGCTCCTTACAGACCGAAACCT
AAATACAACCTTCTTCGACCCTGCAGGAGGGGGAGACCCAATCCTTTACCAACACCTAT
>FT189
GGCACCCTTTATCTAGTATTCGGTGCATGAGCTGGAATAGTTGGCACGGCCTTAAGCTTG
CTCATCCGAGCTGAACTAAGCCAACCAGGTGCCCTTCTTGGGGACGACCAGATCTACAAT
GTAATCGTTACGGCCCATGCCTTCGTAATGATTTTCTTTATAGTAATACCAATTATGATT
GGAGGATTTGGAAACTGACTTATTCCTCTAATGATCGGAGCCCCCGACATGGCATTCCCA
CGAATGAACAACATGAGCTTCTGACTCCTTCCCCCCTCTTTCCTTCTGCTCCTAGCTTCT
TCAGGAGTTGAGGCTGGAGCCGGAACCGGTTGAACAGTCTACCCTCCCCTTGCCGGCAAT
CTGGCCCACGCAGGGGCATCAGTTGACCTAACTATTTTCTCACTTCACTTAGCAGGGGTT
TCCTCAATTCTTGGGGCAATTAACTTCATCACAACAATTATCAATATGAAACCTGCAGCT
ATTTCTCAGTATCAAACACCACTGTTTGTATGAGCTGTACTAATTACAGCTGTTCTTCTC
CTACTTTCCCTTCCAGTCCTTGCCGCTGGTATTACAATGCTCCTTACAGACCGAAACCTA
AATACAACCTTCTTCGACCCTGCAGGAGGGGGAGACCCAATCCTTTACCAACACCTAT
>FT267
TTGGCACCCTTTATCTAGTATTCGGTGCATGAGCTGGAATAGTTGGCACGGCCTTAAGCT
TGCTCATCCGAGCTGAACTAAGCCAACCAGGTGCCCTTCTTGGGGACGACCAGATCTACA
ATGTAATCGTTACGGCCCATGCCTTCGTAATGATTTTCTTTATAGTAATACCAATTATGA
TTGGAGGATTTGGAAACTGACTTATTCCTCTAATGATCGGAGCCCCCGACATGGCATTCC
CACGAATGAACAACATGAGCTTCTGACTCCTTCCCCCCTCTTTCCTTCTGCTCCTAGCTT
CTTCAGGAGTTGAGGCTGGAGCCGGAACCGGTTGAACAGTCTACCCTCCCCTTGCCGGCA
ACCTGGCCCACGCAGGGGCATCAGTTGACCTAACTATTTTCTCACTTCACTTAGCAGGGG
TTTCCTCAATTCTTGGGGCAATTAACTTCATCACAACAATTATCAATATGAAACCTGCAG
CTATTTCTCAGTATCAAACACCACTGTTTGTATGAGCTGTACTAATTACAGCTGTTCTTC
TCCTACTTTCCCTTCCAGTCCTTGCCGCTGGTATTACAATGCTCCTTACAGACCGAAACC
TAAATACAACCTTCTTCGACCCTGCAGGAGGGGGAGACCCAATCCTTTACCAACACCTAT

>FT308
TTGGCACCCTTTATCTAGTATTCGGTGCATGAGCTGGAATAGTTGGCACGGCCTTAAGCT
TGCTCATCCGAGCTGAACTAAGCCAACCAGGTGCCCTTCTTGGGGACGACCAGATCTACA
ATGTAATCGTTACGGCCCATGCCTTCGTAATGATTTTCTTTATAGTAATACCAATTATGA
TTGGAGGATTTGGAAACTGACTTATTCCTCTAATGATCGGAGCCCCCGACATGGCATTCC
CACGAATGAACAACATGAGCTTCTGACTCCTTCCCCCCTCTTTCCTTCTGCTCCTAGCTT
CTTCAGGAGTTGAGGCTGGAGCCGGAACCGGTTGAACAGTCTACCCTCCCCTTGCCGGCA
ACCTGGCCCACGCAGGGGCATCAGTTGACCTAACTATTTTCTCACTTCACTTAGCAGGGG
TTTCCTCAATTCTTGGGGCAATTAACTTCATCACAACAATTATCAATATGAAACCTGCAG
CTATTTCTCAGTATCAAACACCACTGTTTGTATGAGCTGTACTAATTACAGCTGTTCTTC
TCCTACTTTCCCTTCCAGTCCTTGCCGCTGGTATTACAATGCTCCTTACAGACCGAAACC
TAAATACAACCTTCTTCGACCCTGCAGGAGGGGGAGACCCAATCCTTTACCAACACCTAT

>FT357
CTTTATCTAGTATTCGGTGCATGAGCTGGAATAGTTGGCACGGCCTTAAGCTTGCTCATC
CGAGCTGAACTAAGCCAACCAGGTGCCCTTCTTGGGGACGACCAGATCTACAATGTAATC
GTTACGGCCCATGCCTTCGTAATGATTTTCTTTATAGTAATACCAATTATGATTGGAGGA
TTTGGAAACTGACTTATTCCTCTAATGATCGGAGCCCCCGACATGGCATTCCCACGAATG
AACAACATGAGCTTCTGACTCCTTCCCCCCTCTTTCCTTCTGCTCCTAGCTTCTTCAGGA
GTTGAGGCTGGAGCCGGAACCGGTTGAACAGTCTACCCTCCCCTTGCCGGCAACCTGGCC
CACGCAGGGGCATCAGTTGACCTAACTATTTTCTCACTTCACTTAGCAGGGGTTTCCTCA
ATTCTTGGGGCAATTAACTTCATCACAACAATTATCAATATGAAACCTGCAGCTATTTCT
CAGTATCAAACACCACTGTTTGTATGAGCTGTACTAATTACAGCTGTTCTTCTCCTACTT
TCCCTTCCAGTCCTAGCCGCTGGTATTACAATGCTCCTTACAGACCGAAACCTAAATACA
ACCTTC
